# Supplementary material for: 2-Thienylcarbonylmethylene–triphenylphosphorane ylide
Source: Acta Crystallogr Sect E Struct Rep Online. 2008 Mar 5;64(Pt 4):o647. doi: 10.1107/S1600536808005497 (PMC2960945; doi:10.1107/S1600536808005497)
Supplement: Supplementary file 1 [file e-64-0o647-sup1.cif]

##############################################################################
###                                                                        ###
###        Electronic paper (Acta Crystallographica Section E)             ###
###                                                                        ###
##############################################################################
#                                                                            #
# This CIF contains the data in a paper accepted for publication in Acta     #
# Crystallographica Section E. It conforms to the requirements of Notes      #
# for Authors for Section E, and has been peer reviewed under the auspices   #
# of the IUCr Commission on Journals.                                        #
#                                                                            #
# Full details of the Crystallographic Information File format               #
# are given in the paper "The Crystallographic Information File (CIF):       #
# a New Standard Archive File for Crystallography" by S. R. Hall, F. H.      #
# Allen and I. D. Brown [Acta Cryst. (1991), A47, 655-685].                  #
#                                                                            #
# The current version of the core CIF dictionary is obtainable from          #
# ftp://ftp.iucr.org/pub/cif_core.dic. The current version number is 2.4.    #
#                                                                            #
# Software is freely available for graphical display of the structure(s) in  #
# this CIF.  For information consult the CIF home page http://www.iucr.org/  #
# cif/home.html                                                              #
#                                                                            #
# This file may be used for bona fide research purposes within the           #
# scientific community so long as proper attribution is given to the journal # 
# article from which it was obtained.                                        #
#                                                                            #
##############################################################################
                                             
data_global
_audit_creation_method     'WinGX routine CIF_UPDATE'
_audit_conform_dict_name     cif_core.dic
_audit_conform_dict_version     2.3
_journal_date_recd_electronic     2008-01-21
_journal_date_accepted     2008-02-26
_journal_name_full     'Acta Crystallographica, Section E'
_journal_year     2008
_journal_volume     64
_journal_issue      4
_journal_page_first     o647
_journal_page_last     o647
_journal_paper_category     QO
_journal_coeditor_code     BQ2064
_publ_contact_author_name     'Sabounchei, Seyyed Javad'
_publ_contact_author_address
;
Faculty of Chemistry
Bu-Ali Sina University
Hamadan 65174
Iran
;
_publ_contact_author_email     jsabounchei@yahoo.co.uk
_publ_contact_author_fax     '98(811)8257407'
_publ_contact_author_phone     '98(811)8257407'
_publ_section_title
;
2-Thienylcarbonylmethylene--triphenylphosphorane ylide
;
loop_
    _publ_author_name
    _publ_author_address
    'Sabounchei, Seyyed Javad'
;
Faculty of Chemistry
Bu-Ali Sina University
Hamadan 65174
Iran
;
    'Jodaian, Vida'
;
Faculty of Chemistry
Bu-Ali Sina University
Hamadan 65174
Iran
;
    'Khavasi, Hamid Reza'
;
Department of Chemistry
Shahid Beheshti University
Evin
Tehran 1983963113
Iran
;
data_I
_audit_creation_method     'WinGX routine CIF_UPDATE'
_chemical_name_systematic
;
(2-Thienylcarbonyl)(triphenylphosphonio)methanide
;
_chemical_formula_moiety     'C24 H19 O1 P1 S1'
_chemical_formula_sum     'C24 H19 O1 P1 S1'
_chemical_formula_iupac     'C24 H19 O1 P1 S1'
_chemical_formula_weight     386.43
_symmetry_cell_setting     Monoclinic
_symmetry_space_group_name_H-M     Cc
_symmetry_space_group_name_Hall     'C -2yc'
loop_
    _symmetry_equiv_pos_as_xyz
    'x, y, z'
    'x, -y, z+1/2'
    'x+1/2, y+1/2, z'
    'x+1/2, -y+1/2, z+1/2'
_cell_length_a     11.3076(17)
_cell_length_b     15.474(2)
_cell_length_c     11.3540(16)
_cell_angle_alpha     90
_cell_angle_beta     97.063(12)
_cell_angle_gamma     90
_cell_volume     1971.6(5)
_cell_formula_units_Z     4
_cell_measurement_reflns_used     2000
_cell_measurement_theta_min     2.24
_cell_measurement_theta_max     27.89
_cell_measurement_temperature     120(2)
_exptl_crystal_description     prism
_exptl_crystal_colour     colorless
_exptl_crystal_size_max     0.4
_exptl_crystal_size_mid     0.25
_exptl_crystal_size_min     0.2
_exptl_crystal_density_diffrn     1.302
_exptl_crystal_density_method     'not measured'
_exptl_crystal_F_000     808
_exptl_absorpt_coefficient_mu     0.256
_exptl_absorpt_correction_type     numerical
_exptl_absorpt_process_details     '(X-RED32; Stoe & Cie, 2005)'
_exptl_absorpt_correction_T_min     0.930
_exptl_absorpt_correction_T_max     0.950
_diffrn_radiation_type     MoK\a
_diffrn_radiation_wavelength     0.71073
_diffrn_measurement_device_type     'Stoe IPDSII'
_diffrn_measurement_method     'rotation method'
_diffrn_reflns_number     7138
_diffrn_reflns_av_R_equivalents     0.0592
_diffrn_reflns_theta_min     2.24
_diffrn_reflns_theta_max     25.89
_diffrn_reflns_theta_full     25.89
_diffrn_measured_fraction_theta_max     0.991
_diffrn_measured_fraction_theta_full     0.991
_diffrn_reflns_limit_h_min     -14
_diffrn_reflns_limit_h_max     14
_diffrn_reflns_limit_k_min     -20
_diffrn_reflns_limit_k_max     20
_diffrn_reflns_limit_l_min     -14
_diffrn_reflns_limit_l_max     14
_diffrn_standards_number     0
_reflns_number_total     4130
_reflns_number_gt     4082
_reflns_threshold_expression     I>2\s(I)
_refine_ls_structure_factor_coef     Fsqd
_refine_ls_matrix_type     full
_refine_ls_R_factor_gt     0.0421
_refine_ls_wR_factor_ref     0.1158
_refine_ls_goodness_of_fit_ref     1.032
_refine_ls_restrained_S_all     1.032
_refine_ls_number_reflns     4130
_refine_ls_number_parameters     244
_refine_ls_number_restraints     2
_refine_ls_hydrogen_treatment     constr
_refine_ls_weighting_scheme     calc
_refine_ls_weighting_details
         'calc w=1/[\s^2^(Fo^2^)+(0.0801P)^2^+1.5059P] where P=(Fo^2^+2Fc^2^)/3'
_refine_ls_shift/su_max     0.007
_refine_diff_density_max     0.735
_refine_diff_density_min     -0.476
_refine_ls_extinction_method     none
_refine_ls_abs_structure_details     'Flack (1983), 3361 Friedel pairs'
_refine_ls_abs_structure_Flack     0.03(7)
loop_
    _atom_type_symbol
    _atom_type_description
    _atom_type_scat_dispersion_real
    _atom_type_scat_dispersion_imag
    _atom_type_scat_source
    C C 0.0033 0.0016 'International Tables Vol C Tables 4.2.6.8 and 6.1.1.4'
    H H 0 0 'International Tables Vol C Tables 4.2.6.8 and 6.1.1.4'
    N N 0.0061 0.0033 'International Tables Vol C Tables 4.2.6.8 and 6.1.1.4'
    O O 0.0106 0.006 'International Tables Vol C Tables 4.2.6.8 and 6.1.1.4'
    P P 0.1023 0.0942 'International Tables Vol C Tables 4.2.6.8 and 6.1.1.4'
    S S 0.1246 0.1234 'International Tables Vol C Tables 4.2.6.8 and 6.1.1.4'
_computing_data_collection     'X-AREA (Stoe & Cie, 2005)'
_computing_cell_refinement     'X-AREA (Stoe & Cie, 2005)'
_computing_data_reduction     'X-RED32 (Stoe & Cie, 2005)'
_computing_structure_solution     'SHELXS97 (Sheldrick, 2008)'
_computing_structure_refinement     'SHELXL97 (Sheldrick, 2008)'
_computing_molecular_graphics     'ORTEP-3 for Windows (Farrugia, 1997)'
_computing_publication_material     'WinGX (Farrugia, 1999)'
loop_
    _atom_site_type_symbol
    _atom_site_label
    _atom_site_fract_x
    _atom_site_fract_y
    _atom_site_fract_z
    _atom_site_U_iso_or_equiv
    _atom_site_adp_type
    _atom_site_calc_flag
    _atom_site_refinement_flags
    _atom_site_occupancy
    _atom_site_disorder_assembly
    _atom_site_disorder_group
    C C1 0.0560(3) 0.37507(16) 0.7865(2) 0.0305(5) Uani d . 1 . .
    H H1 0.0667 0.4255 0.8311 0.037 Uiso calc R 1 . .
    C C2 -0.0358(2) 0.31826(17) 0.7929(2) 0.0297(5) Uani d . 1 . .
    H H2 -0.0942 0.3254 0.8431 0.036 Uiso calc R 1 . .
    C C3 -0.0319(2) 0.24653(15) 0.7135(2) 0.0262(5) Uani d . 1 . .
    H H3 -0.0875 0.2019 0.7058 0.031 Uiso calc R 1 . .
    C C4 0.0640(2) 0.25175(14) 0.6502(2) 0.0232(4) Uani d . 1 . .
    C C5 0.1026(2) 0.19364(13) 0.5570(2) 0.0224(4) Uani d . 1 . .
    C C6 0.0300(2) 0.12304(14) 0.5188(2) 0.0221(4) Uani d . 1 . .
    H H6 -0.0331 0.1068 0.5593 0.026 Uiso calc R 1 . .
    C C7 -0.0633(2) -0.00552(13) 0.3568(2) 0.0208(4) Uani d . 1 . .
    C C8 -0.0838(2) -0.06819(14) 0.4413(2) 0.0243(5) Uani d . 1 . .
    H H8 -0.0315 -0.0733 0.5109 0.029 Uiso calc R 1 . .
    C C9 -0.1822(2) -0.12279(15) 0.4217(2) 0.0272(5) Uani d . 1 . .
    H H9 -0.196 -0.1638 0.4783 0.033 Uiso calc R 1 . .
    C C10 -0.2600(2) -0.11563(15) 0.3166(2) 0.0274(5) Uani d . 1 . .
    H H10 -0.3262 -0.1516 0.3034 0.033 Uiso calc R 1 . .
    C C11 -0.2385(2) -0.05476(15) 0.2316(2) 0.0295(5) Uani d . 1 . .
    H H11 -0.29 -0.0507 0.1613 0.035 Uiso calc R 1 . .
    C C12 -0.1407(2) 0.00010(14) 0.2511(2) 0.0240(4) Uani d . 1 . .
    H H12 -0.1267 0.0406 0.1939 0.029 Uiso calc R 1 . .
    C C13 0.1935(2) 0.00050(14) 0.4095(2) 0.0212(4) Uani d . 1 . .
    C C14 0.2881(2) 0.01748(15) 0.4970(2) 0.0277(5) Uani d . 1 . .
    H H14 0.2825 0.0619 0.5511 0.033 Uiso calc R 1 . .
    C C15 0.3913(3) -0.03241(18) 0.5029(3) 0.0340(5) Uani d . 1 . .
    H H15 0.4547 -0.0212 0.5611 0.041 Uiso calc R 1 . .
    C C16 0.3994(2) -0.09902(18) 0.4220(3) 0.0345(6) Uani d . 1 . .
    H H16 0.4685 -0.1321 0.4259 0.041 Uiso calc R 1 . .
    C C17 0.3045(3) -0.11623(17) 0.3350(2) 0.0327(6) Uani d . 1 . .
    H H17 0.3102 -0.1607 0.281 0.039 Uiso calc R 1 . .
    C C18 0.2014(3) -0.06698(14) 0.3290(2) 0.0272(5) Uani d . 1 . .
    H H18 0.1376 -0.0789 0.2714 0.033 Uiso calc R 1 . .
    C C19 0.0732(2) 0.13744(14) 0.26848(19) 0.0210(4) Uani d . 1 . .
    C C20 -0.0162(2) 0.19924(14) 0.2397(2) 0.0233(4) Uani d . 1 . .
    H H20 -0.0793 0.2037 0.2847 0.028 Uiso calc R 1 . .
    C C21 -0.0099(2) 0.25406(15) 0.1430(2) 0.0280(5) Uani d . 1 . .
    H H21 -0.0703 0.294 0.1219 0.034 Uiso calc R 1 . .
    C C22 0.0866(3) 0.24901(15) 0.0782(2) 0.0284(5) Uani d . 1 . .
    H H22 0.0913 0.2864 0.0149 0.034 Uiso calc R 1 . .
    C C23 0.1750(2) 0.18886(16) 0.1075(2) 0.0269(5) Uani d . 1 . .
    H H23 0.2394 0.1859 0.064 0.032 Uiso calc R 1 . .
    C C24 0.1684(2) 0.13204(15) 0.2025(2) 0.0238(4) Uani d . 1 . .
    H H24 0.2276 0.0908 0.2213 0.029 Uiso calc R 1 . .
    O O1 0.19781(17) 0.21153(10) 0.51549(16) 0.0280(4) Uani d . 1 . .
    P P1 0.06067(5) 0.06711(3) 0.39443(5) 0.01906(13) Uani d . 1 . .
    S S1 0.14871(6) 0.34234(4) 0.68674(6) 0.02845(15) Uani d . 1 . .
loop_
    _atom_site_aniso_label
    _atom_site_aniso_U_11
    _atom_site_aniso_U_22
    _atom_site_aniso_U_33
    _atom_site_aniso_U_12
    _atom_site_aniso_U_13
    _atom_site_aniso_U_23
    C1 0.0429(15) 0.0251(10) 0.0223(11) 0.0022(10) -0.0003(10) -0.0063(8)
    C2 0.0360(14) 0.0310(12) 0.0225(11) 0.0044(10) 0.0055(10) -0.0033(9)
    C3 0.0328(13) 0.0238(10) 0.0224(10) 0.0021(9) 0.0053(9) -0.0005(8)
    C4 0.0281(11) 0.0195(9) 0.0218(10) -0.0002(8) 0.0028(9) -0.0007(7)
    C5 0.0286(11) 0.0182(9) 0.0208(10) -0.0013(8) 0.0042(9) 0.0008(7)
    C6 0.0279(12) 0.0186(9) 0.0205(10) -0.0044(8) 0.0063(9) -0.0017(7)
    C7 0.0244(10) 0.0163(9) 0.0218(10) -0.0007(7) 0.0032(8) -0.0018(7)
    C8 0.0301(13) 0.0212(10) 0.0220(11) 0.0002(8) 0.0044(9) 0.0001(7)
    C9 0.0341(13) 0.0218(10) 0.0274(11) -0.0056(9) 0.0105(10) -0.0016(8)
    C10 0.0248(11) 0.0218(10) 0.0365(13) -0.0043(8) 0.0074(10) -0.0063(9)
    C11 0.0287(13) 0.0251(10) 0.0331(12) 0.0011(9) -0.0029(10) -0.0026(9)
    C12 0.0261(12) 0.0206(10) 0.0246(10) 0.0003(8) 0.0006(9) 0.0015(8)
    C13 0.0229(11) 0.0192(9) 0.0218(10) 0.0000(8) 0.0037(8) 0.0036(8)
    C14 0.0293(13) 0.0253(10) 0.0276(11) -0.0017(9) -0.0001(10) 0.0018(9)
    C15 0.0291(13) 0.0361(13) 0.0357(13) 0.0024(10) -0.0001(11) 0.0084(11)
    C16 0.0282(13) 0.0358(13) 0.0407(14) 0.0092(10) 0.0097(11) 0.0125(11)
    C17 0.0407(15) 0.0290(11) 0.0294(12) 0.0107(10) 0.0075(11) 0.0021(9)
    C18 0.0329(14) 0.0247(12) 0.0243(12) 0.0048(9) 0.0047(10) 0.0001(8)
    C19 0.0252(11) 0.0192(9) 0.0186(10) -0.0005(8) 0.0024(8) -0.0009(7)
    C20 0.0282(12) 0.0178(9) 0.0243(10) 0.0011(8) 0.0051(9) 0.0022(7)
    C21 0.0336(13) 0.0234(10) 0.0263(11) 0.0018(9) 0.0011(10) 0.0045(8)
    C22 0.0384(14) 0.0265(11) 0.0201(10) -0.0044(10) 0.0020(10) 0.0042(8)
    C23 0.0323(12) 0.0293(11) 0.0200(10) -0.0031(9) 0.0064(9) 0.0007(8)
    C24 0.0270(12) 0.0225(9) 0.0226(11) -0.0011(8) 0.0054(9) 0.0004(8)
    O1 0.0299(9) 0.0235(8) 0.0325(9) -0.0059(6) 0.0108(8) -0.0035(6)
    P1 0.0227(3) 0.0161(2) 0.0186(2) -0.00069(19) 0.00337(19) 0.00047(18)
    S1 0.0342(3) 0.0220(3) 0.0294(3) -0.0054(2) 0.0047(2) -0.0052(2)
_geom_special_details
;
 All esds (except the esd in the dihedral angle between two l.s. planes)
 are estimated using the full covariance matrix.  The cell esds are taken
 into account individually in the estimation of esds in distances, angles
 and torsion angles; correlations between esds in cell parameters are only
 used when they are defined by crystal symmetry.  An approximate (isotropic)
 treatment of cell esds is used for estimating esds involving l.s. planes.
;
loop_
    _geom_bond_atom_site_label_1
    _geom_bond_atom_site_label_2
    _geom_bond_site_symmetry_2
    _geom_bond_distance
    _geom_bond_publ_flag
    C1 C2 . 1.369(4) ?
    C1 S1 . 1.712(3) ?
    C1 H1 . 0.93 ?
    C2 C3 . 1.434(3) ?
    C2 H2 . 0.93 ?
    C3 C4 . 1.375(3) ?
    C3 H3 . 0.93 ?
    C4 C5 . 1.494(3) ?
    C4 S1 . 1.719(2) ?
    C5 O1 . 1.258(3) ?
    C5 C6 . 1.403(3) ?
    C6 P1 . 1.727(2) y
    C6 H6 . 0.93 ?
    C7 C12 . 1.399(3) ?
    C7 C8 . 1.403(3) ?
    C7 P1 . 1.806(2) y
    C8 C9 . 1.393(4) ?
    C8 H8 . 0.93 ?
    C9 C10 . 1.398(4) ?
    C9 H9 . 0.93 ?
    C10 C11 . 1.391(4) ?
    C10 H10 . 0.93 ?
    C11 C12 . 1.391(3) ?
    C11 H11 . 0.93 ?
    C12 H12 . 0.93 ?
    C13 C14 . 1.392(4) ?
    C13 C18 . 1.398(3) ?
    C13 P1 . 1.812(2) y
    C14 C15 . 1.394(4) ?
    C14 H14 . 0.93 ?
    C15 C16 . 1.392(4) ?
    C15 H15 . 0.93 ?
    C16 C17 . 1.392(4) ?
    C16 H16 . 0.93 ?
    C17 C18 . 1.388(4) ?
    C17 H17 . 0.93 ?
    C18 H18 . 0.93 ?
    C19 C24 . 1.388(3) ?
    C19 C20 . 1.401(3) ?
    C19 P1 . 1.816(2) ?
    C20 C21 . 1.396(3) ?
    C20 H20 . 0.93 ?
    C21 C22 . 1.391(4) ?
    C21 H21 . 0.93 ?
    C22 C23 . 1.377(4) ?
    C22 H22 . 0.93 ?
    C23 C24 . 1.401(3) ?
    C23 H23 . 0.93 ?
    C24 H24 . 0.93 ?
loop_
    _geom_angle_atom_site_label_1
    _geom_angle_atom_site_label_2
    _geom_angle_atom_site_label_3
    _geom_angle_site_symmetry_1
    _geom_angle_site_symmetry_3
    _geom_angle
    _geom_angle_publ_flag
    C2 C1 S1 . . 112.04(18) ?
    C2 C1 H1 . . 124 ?
    S1 C1 H1 . . 124 ?
    C1 C2 C3 . . 112.4(2) ?
    C1 C2 H2 . . 123.8 ?
    C3 C2 H2 . . 123.8 ?
    C4 C3 C2 . . 111.7(2) ?
    C4 C3 H3 . . 124.1 ?
    C2 C3 H3 . . 124.1 ?
    C3 C4 C5 . . 130.7(2) ?
    C3 C4 S1 . . 111.94(17) ?
    C5 C4 S1 . . 117.31(17) ?
    O1 C5 C6 . . 123.4(2) ?
    O1 C5 C4 . . 118.1(2) ?
    C6 C5 C4 . . 118.5(2) ?
    C5 C6 P1 . . 118.30(16) ?
    C5 C6 H6 . . 120.9 ?
    P1 C6 H6 . . 120.9 ?
    C12 C7 C8 . . 119.4(2) ?
    C12 C7 P1 . . 123.35(16) ?
    C8 C7 P1 . . 117.22(19) ?
    C9 C8 C7 . . 120.4(2) ?
    C9 C8 H8 . . 119.8 ?
    C7 C8 H8 . . 119.8 ?
    C8 C9 C10 . . 119.7(2) ?
    C8 C9 H9 . . 120.2 ?
    C10 C9 H9 . . 120.2 ?
    C11 C10 C9 . . 120.1(2) ?
    C11 C10 H10 . . 120 ?
    C9 C10 H10 . . 120 ?
    C12 C11 C10 . . 120.4(2) ?
    C12 C11 H11 . . 119.8 ?
    C10 C11 H11 . . 119.8 ?
    C11 C12 C7 . . 120.0(2) ?
    C11 C12 H12 . . 120 ?
    C7 C12 H12 . . 120 ?
    C14 C13 C18 . . 120.2(2) ?
    C14 C13 P1 . . 121.02(17) ?
    C18 C13 P1 . . 118.8(2) ?
    C13 C14 C15 . . 119.7(2) ?
    C13 C14 H14 . . 120.1 ?
    C15 C14 H14 . . 120.1 ?
    C16 C15 C14 . . 120.1(3) ?
    C16 C15 H15 . . 120 ?
    C14 C15 H15 . . 120 ?
    C17 C16 C15 . . 120.1(2) ?
    C17 C16 H16 . . 119.9 ?
    C15 C16 H16 . . 119.9 ?
    C18 C17 C16 . . 120.0(2) ?
    C18 C17 H17 . . 120 ?
    C16 C17 H17 . . 120 ?
    C17 C18 C13 . . 119.9(3) ?
    C17 C18 H18 . . 120.1 ?
    C13 C18 H18 . . 120.1 ?
    C24 C19 C20 . . 120.0(2) ?
    C24 C19 P1 . . 121.98(18) ?
    C20 C19 P1 . . 117.98(16) ?
    C21 C20 C19 . . 119.6(2) ?
    C21 C20 H20 . . 120.2 ?
    C19 C20 H20 . . 120.2 ?
    C22 C21 C20 . . 120.0(2) ?
    C22 C21 H21 . . 120 ?
    C20 C21 H21 . . 120 ?
    C23 C22 C21 . . 120.3(2) ?
    C23 C22 H22 . . 119.9 ?
    C21 C22 H22 . . 119.9 ?
    C22 C23 C24 . . 120.3(2) ?
    C22 C23 H23 . . 119.9 ?
    C24 C23 H23 . . 119.9 ?
    C19 C24 C23 . . 119.7(2) ?
    C19 C24 H24 . . 120.1 ?
    C23 C24 H24 . . 120.1 ?
    C6 P1 C7 . . 106.06(10) y
    C6 P1 C13 . . 117.09(12) y
    C7 P1 C13 . . 106.16(10) y
    C6 P1 C19 . . 112.72(10) y
    C7 P1 C19 . . 108.67(10) y
    C13 P1 C19 . . 105.74(10) y
    C1 S1 C4 . . 91.86(13) ?
loop_
    _geom_torsion_atom_site_label_1
    _geom_torsion_atom_site_label_2
    _geom_torsion_atom_site_label_3
    _geom_torsion_atom_site_label_4
    _geom_torsion_site_symmetry_1
    _geom_torsion_site_symmetry_2
    _geom_torsion_site_symmetry_3
    _geom_torsion_site_symmetry_4
    _geom_torsion
    _geom_torsion_publ_flag
    S1 C1 C2 C3 . . . . -0.8(3) ?
    C1 C2 C3 C4 . . . . 0.4(3) ?
    C2 C3 C4 C5 . . . . -178.7(2) ?
    C2 C3 C4 S1 . . . . 0.2(3) ?
    C3 C4 C5 O1 . . . . -177.3(3) ?
    S1 C4 C5 O1 . . . . 3.9(3) ?
    C3 C4 C5 C6 . . . . 3.8(4) ?
    S1 C4 C5 C6 . . . . -175.02(18) ?
    O1 C5 C6 P1 . . . . -9.7(3) ?
    C4 C5 C6 P1 . . . . 169.12(17) ?
    C12 C7 C8 C9 . . . . -1.7(3) ?
    P1 C7 C8 C9 . . . . 175.91(17) ?
    C7 C8 C9 C10 . . . . 0.7(3) ?
    C8 C9 C10 C11 . . . . 0.6(4) ?
    C9 C10 C11 C12 . . . . -0.8(4) ?
    C10 C11 C12 C7 . . . . -0.2(3) ?
    C8 C7 C12 C11 . . . . 1.5(3) ?
    P1 C7 C12 C11 . . . . -176.01(18) ?
    C18 C13 C14 C15 . . . . 0.8(3) ?
    P1 C13 C14 C15 . . . . -177.07(18) ?
    C13 C14 C15 C16 . . . . -0.1(4) ?
    C14 C15 C16 C17 . . . . -0.2(4) ?
    C15 C16 C17 C18 . . . . 0.0(4) ?
    C16 C17 C18 C13 . . . . 0.7(4) ?
    C14 C13 C18 C17 . . . . -1.1(3) ?
    P1 C13 C18 C17 . . . . 176.84(18) ?
    C24 C19 C20 C21 . . . . 1.2(4) ?
    P1 C19 C20 C21 . . . . -179.61(18) ?
    C19 C20 C21 C22 . . . . -2.0(4) ?
    C20 C21 C22 C23 . . . . 1.3(4) ?
    C21 C22 C23 C24 . . . . 0.2(4) ?
    C20 C19 C24 C23 . . . . 0.3(3) ?
    P1 C19 C24 C23 . . . . -178.83(18) ?
    C22 C23 C24 C19 . . . . -1.0(4) ?
    C5 C6 P1 C7 . . . . -170.32(19) ?
    C5 C6 P1 C13 . . . . 71.5(2) ?
    C5 C6 P1 C19 . . . . -51.5(2) ?
    C12 C7 P1 C6 . . . . 115.89(19) ?
    C8 C7 P1 C6 . . . . -61.6(2) ?
    C12 C7 P1 C13 . . . . -118.89(19) ?
    C8 C7 P1 C13 . . . . 63.60(19) ?
    C12 C7 P1 C19 . . . . -5.6(2) ?
    C8 C7 P1 C19 . . . . 176.93(17) ?
    C14 C13 P1 C6 . . . . -23.8(2) ?
    C18 C13 P1 C6 . . . . 158.29(17) ?
    C14 C13 P1 C7 . . . . -141.96(18) ?
    C18 C13 P1 C7 . . . . 40.1(2) ?
    C14 C13 P1 C19 . . . . 102.69(19) ?
    C18 C13 P1 C19 . . . . -75.2(2) ?
    C24 C19 P1 C6 . . . . 131.09(19) ?
    C20 C19 P1 C6 . . . . -48.1(2) ?
    C24 C19 P1 C7 . . . . -111.6(2) ?
    C20 C19 P1 C7 . . . . 69.2(2) ?
    C24 C19 P1 C13 . . . . 2.0(2) ?
    C20 C19 P1 C13 . . . . -177.19(18) ?
    C2 C1 S1 C4 . . . . 0.7(2) ?
    C3 C4 S1 C1 . . . . -0.5(2) ?
    C5 C4 S1 C1 . . . . 178.5(2) ?
loop_
    _geom_hbond_atom_site_label_D
    _geom_hbond_atom_site_label_H
    _geom_hbond_atom_site_label_A
    _geom_hbond_site_symmetry_A
    _geom_hbond_distance_DH
    _geom_hbond_distance_HA
    _geom_hbond_distance_DA
    _geom_hbond_angle_DHA
    _geom_hbond_publ_flag
    C9 H9 O1 3_445 0.93 2.34 3.147(3) 145 yes
    C14 H14 O1 . 0.93 2.52 3.187(3) 129 yes
    C3 H3 Cg1 2 0.93 2.82 3.582(3) 140 yes
    C8 H8 Cg2 2 0.93 2.80 3.592(2) 143 yes
    C10 H10 Cg2 3_445 0.93 2.95 3.734(3) 143 yes
    C23 H23 Cg3 2_554 0.93 2.82 3.465(3) 127 yes
