# Supplementary material for: 2-Thienylcarbonylmethylene–triphenylphosphorane ylide
Source: Acta Crystallogr Sect E Struct Rep Online. 2008 Mar 5;64(Pt 4):o647. doi: 10.1107/S1600536808005497 (PMC2960945; doi:10.1107/S1600536808005497)
Supplement: Supplementary file 2 [file e-64-0o647-Isup2.hkl]

#
# h,k,l, Fc-squared, Fo-squared, sigma(Fo-squared) and status flag
#
data_I
_shelx_title ' KH139 SABOUNCHEI/BU ALI UNI/24.02.86'
_shelx_refln_list_code          4
_shelx_F_calc_maximum      106.09
_exptl_crystal_F_000      1060.00
_reflns_d_resolution_high  0.7597
 
loop_
 _symmetry_equiv_pos_as_xyz
 'x, y, z'
 'x, -y, z+1/2'
 'x+1/2, y+1/2, z'
 'x+1/2, -y+1/2, z+1/2'
 
_cell_length_a    11.3076
_cell_length_b    15.4740
_cell_length_c    11.3540
_cell_angle_alpha  90.000
_cell_angle_beta   97.063
_cell_angle_gamma  90.000
 
_shelx_F_squared_multiplier     1.000
 
loop_
 _refln_index_h
 _refln_index_k
 _refln_index_l
 _refln_F_squared_calc
 _refln_F_squared_meas
 _refln_F_squared_sigma
 _refln_observed_status
  -2   0 -14      515.17      484.01      6.63 o
   0   0 -14       70.70       53.06      3.30 o
   2   0 -14     1095.29      882.89      6.87 o
   4   0 -14      440.18      469.80      6.45 o
   6   0 -14       46.56       32.79      3.34 o
  -3   1 -14       89.09       68.68      7.58 o
  -1   1 -14        8.34        7.56      5.30 o
   1   1 -14      492.65      425.56     64.90 o
   3   1 -14      202.68      168.06     14.33 o
   5   1 -14      335.31      336.75      4.23 o
  -2   2 -14      188.94      152.80     26.15 o
   0   2 -14      174.48      182.96      3.66 o
   2   2 -14      352.02      369.82     10.47 o
   4   2 -14       82.86       68.51      5.68 o
   6   2 -14       46.65       43.12      3.35 o
  -1   3 -14       31.66       31.64      5.01 o
   1   3 -14      110.37      110.10      3.50 o
   3   3 -14      721.60      732.15     22.07 o
   5   3 -14       36.94       30.63      6.53 o
  -2   4 -14       24.67       19.14      4.81 o
   0   4 -14      373.86      334.27     24.31 o
   2   4 -14      196.04      190.07     13.55 o
   4   4 -14       83.50       73.64      9.96 o
  -1   5 -14       12.34       18.88      3.21 o
   1   5 -14      172.05      150.39     10.95 o
   3   5 -14      169.37      159.10      9.04 o
   5   5 -14      160.25      123.16      6.49 o
   0   6 -14      207.44      180.60     12.41 o
   2   6 -14      111.37       91.40      8.98 o
   4   6 -14      134.35      127.49     15.26 o
  -5   1 -13       94.55       78.33      9.70 o
  -3   1 -13      236.94      214.30     18.33 o
  -1   1 -13      428.87      442.64     15.37 o
   1   1 -13       37.21       34.66      6.57 o
   3   1 -13       46.81       57.38      3.19 o
   5   1 -13       59.61       49.64      6.18 o
   7   1 -13       14.28        9.73      2.53 o
  -4   2 -13       12.21        8.02      2.49 o
  -2   2 -13      127.91      123.30     21.00 o
   0   2 -13       19.54       19.45      2.99 o
   2   2 -13      976.61      922.21    112.13 o
   4   2 -13      842.51      889.43     54.72 o
   6   2 -13      305.78      347.41     36.60 o
   8   2 -13      101.56      109.77      7.51 o
  -5   3 -13      108.85       80.62      6.53 o
  -3   3 -13      107.67      103.11      3.38 o
  -1   3 -13      230.08      217.88     32.50 o
   1   3 -13       26.19       24.00      5.06 o
   3   3 -13       36.13       38.43      7.29 o
   5   3 -13      601.99      609.48     37.06 o
   7   3 -13      229.18      227.53     16.22 o
  -4   4 -13      383.71      343.28     10.34 o
  -2   4 -13      778.12      733.21    116.22 o
   0   4 -13      408.24      400.22     23.85 o
   2   4 -13       23.06       30.33      3.06 o
   4   4 -13       66.75       56.57      6.90 o
   6   4 -13      580.56      499.26     26.69 o
   8   4 -13      615.41      590.05     38.42 o
  -3   5 -13      107.35       89.34      2.82 o
  -1   5 -13      203.77      192.12      9.10 o
   1   5 -13      223.20      222.30     20.14 o
   3   5 -13      509.58      524.60     33.52 o
   5   5 -13      509.60      530.86     42.62 o
   7   5 -13       88.34       71.41      5.87 o
  -4   6 -13      241.70      178.24     23.79 o
  -2   6 -13      586.13      545.48     18.03 o
   0   6 -13      439.31      410.64     10.13 o
   2   6 -13      314.84      346.84     41.42 o
   4   6 -13      114.99      104.81     11.80 o
   6   6 -13      154.51      164.78     13.88 o
  -3   7 -13      108.46       82.96      4.34 o
  -1   7 -13       78.48       62.47      5.27 o
   1   7 -13       41.79       39.47      7.83 o
   3   7 -13        1.36        2.28      3.02 o
   5   7 -13       39.65       36.37      2.90 o
  -2   8 -13      309.97      241.75     18.78 o
   0   8 -13      272.05      209.86     23.08 o
   2   8 -13       36.58       31.10      2.39 o
   4   8 -13        9.94       16.98      2.43 o
  -1   9 -13      212.40      169.39     15.16 o
   1   9 -13      200.92      164.02     26.18 o
   3   9 -13      314.81      258.20     38.53 o
  -6   0 -12      625.40      648.29      7.09 o
  -4   0 -12      737.14      779.58      7.04 o
  -2   0 -12      680.78      634.78      5.52 o
   0   0 -12      288.72      301.96      5.18 o
   2   0 -12      559.77      701.88      6.44 o
   4   0 -12     2583.63     2724.32     10.91 o
   6   0 -12      233.88      265.18      5.34 o
   8   0 -12      586.66      666.87      7.19 o
  10   0 -12     1010.92      940.42      9.12 o
  -7   1 -12       98.39       88.66      2.76 o
  -5   1 -12      178.29      149.98      2.76 o
  -3   1 -12      489.54      434.76     10.78 o
  -1   1 -12      107.60      111.30      3.18 o
   1   1 -12      367.84      330.05     50.57 o
   3   1 -12      525.64      477.68     78.06 o
   5   1 -12       20.97       26.29      4.18 o
   7   1 -12       36.94       34.28      3.12 o
   9   1 -12      366.63      350.49     18.03 o
  -6   2 -12      300.69      308.09      6.85 o
  -4   2 -12       71.40       66.65      3.17 o
  -2   2 -12      186.88      184.99      3.22 o
   0   2 -12      261.75      276.15     32.03 o
   2   2 -12     1643.87     1672.59    123.24 o
   4   2 -12      126.84      142.29      7.88 o
   6   2 -12       70.66       68.84      4.59 o
   8   2 -12      201.78      182.07      8.78 o
  10   2 -12      234.65      163.25     21.55 o
  -7   3 -12      462.05      377.39     28.28 o
  -5   3 -12      389.42      421.58      5.65 o
  -3   3 -12      186.04      181.93     21.70 o
  -1   3 -12      165.75      170.50     21.26 o
   1   3 -12       97.53       88.18      6.45 o
   3   3 -12      296.74      296.12     48.60 o
   5   3 -12      657.41      731.36     27.08 o
   7   3 -12      136.20      145.81     16.16 o
   9   3 -12      194.79      186.51      4.14 o
  -6   4 -12       20.76        8.30      1.98 o
  -4   4 -12       32.76       39.74      2.32 o
  -2   4 -12      240.43      251.02      3.61 o
   0   4 -12      738.80      817.84     46.44 o
   2   4 -12      835.33      747.35    140.55 o
   4   4 -12      230.34      211.02      4.02 o
   6   4 -12      583.43      439.99      7.07 o
   8   4 -12      100.06       91.23      3.73 o
  -5   5 -12        1.96        1.02      1.94 o
  -3   5 -12       75.53       73.59     10.10 o
  -1   5 -12       69.54       68.21      9.27 o
   1   5 -12       16.20       27.51      3.02 o
   3   5 -12      157.68      190.19      3.49 o
   5   5 -12       60.55       62.02      3.20 o
   7   5 -12      395.01      367.42     45.22 o
   9   5 -12       70.50       72.40     12.88 o
  -6   6 -12       10.87       13.38      8.05 o
  -4   6 -12       27.17       22.64      2.22 o
  -2   6 -12      578.28      577.36     16.57 o
   0   6 -12     1269.92     1221.55     26.91 o
   2   6 -12      886.66      858.04     28.91 o
   4   6 -12       96.08       93.60      4.56 o
   6   6 -12       65.88       63.70      2.85 o
   8   6 -12      220.75      210.47     35.74 o
  -5   7 -12      743.06      586.91     49.82 o
  -3   7 -12      655.62      546.66     81.87 o
  -1   7 -12      225.62      196.38     28.42 o
   1   7 -12      366.71      364.25     11.28 o
   3   7 -12      825.89      738.30      4.62 o
   5   7 -12      635.10      516.07     36.65 o
   7   7 -12      426.19      444.52     69.62 o
  -4   8 -12      933.53      756.26     84.36 o
  -2   8 -12      295.50      250.68     42.49 o
   0   8 -12      407.60      359.58     24.87 o
   2   8 -12      399.64      363.79     46.63 o
   4   8 -12      412.40      334.35     20.24 o
   6   8 -12       82.84       77.29      6.01 o
   8   8 -12       88.07       87.29      4.78 o
  -3   9 -12      211.07      172.41     21.65 o
  -1   9 -12      529.93      431.32     40.06 o
   1   9 -12      516.00      446.66     35.65 o
   3   9 -12      169.27      172.42     26.58 o
   5   9 -12       36.77       29.27      2.83 o
   7   9 -12      132.05      146.44      5.01 o
  -2  10 -12       22.85       14.95      3.67 o
   0  10 -12       67.21       61.86      6.89 o
   2  10 -12      394.89      349.66     47.21 o
   4  10 -12      386.44      348.40     48.79 o
   6  10 -12      563.24      514.04      6.27 o
  -1  11 -12       81.38       67.88      8.11 o
   1  11 -12       47.17       36.41      2.73 o
   3  11 -12       84.03       83.62      6.92 o
   5  11 -12       35.07       33.36      4.48 o
   2  12 -12      458.36      405.96     48.16 o
  -7   1 -11      552.90      446.47     29.72 o
  -5   1 -11      195.23      202.40     13.78 o
  -3   1 -11       25.96       26.46      3.82 o
  -1   1 -11      482.99      449.71     48.42 o
   1   1 -11       32.17       31.06      2.99 o
   3   1 -11      586.23      568.40     94.42 o
   5   1 -11      424.89      440.63     20.07 o
   7   1 -11       28.78       26.24      4.95 o
   9   1 -11       25.45       28.49      9.55 o
  11   1 -11       69.41       54.18      4.43 o
  -8   2 -11       94.32       65.96      4.69 o
  -6   2 -11      108.93      101.94     14.44 o
  -4   2 -11      477.70      512.01     57.49 o
  -2   2 -11      765.42      870.96      4.76 o
   0   2 -11     2122.01     2202.73    244.56 o
   2   2 -11      222.90      185.87     11.61 o
   4   2 -11      105.31      108.52      6.52 o
   6   2 -11       89.17       85.59      8.80 o
   8   2 -11      810.96      844.66     76.04 o
  10   2 -11      217.39      208.12     19.94 o
  -7   3 -11      172.87      156.30      6.98 o
  -5   3 -11      389.32      361.44     17.46 o
  -3   3 -11        6.21       14.09      4.00 o
  -1   3 -11      720.13      708.20     48.83 o
   1   3 -11      826.33      783.94    121.03 o
   3   3 -11      124.02      121.07      3.26 o
   5   3 -11      736.14      653.25     40.34 o
   7   3 -11      131.18      145.37      6.92 o
   9   3 -11       27.77       28.32      3.80 o
  11   3 -11      112.72       95.21     21.33 o
  -8   4 -11      346.30      259.41     19.46 o
  -6   4 -11      306.79      304.55     22.47 o
  -4   4 -11        2.00        6.48      2.91 o
  -2   4 -11      183.78      244.83     15.99 o
   0   4 -11      621.44      765.07     21.51 o
   2   4 -11     1016.90     1035.90    181.65 o
   4   4 -11     1097.50     1251.41     53.01 o
   6   4 -11      989.79      928.92      4.98 o
   8   4 -11      116.56      131.09     17.41 o
  10   4 -11      112.40      107.82     13.71 o
  -7   5 -11      182.46      163.75     16.93 o
  -5   5 -11      597.68      535.57     18.73 o
  -3   5 -11     1094.05     1116.05     49.11 o
  -1   5 -11      763.51      771.37    101.02 o
   1   5 -11       97.07       96.07      8.37 o
   3   5 -11       26.19       23.84      3.00 o
   5   5 -11      718.91      751.32     76.67 o
   7   5 -11      749.93      801.90     49.17 o
   9   5 -11      382.34      410.80     64.88 o
  -6   6 -11      124.41      104.78      4.59 o
  -4   6 -11       87.31       84.39      3.42 o
  -2   6 -11      125.94      159.30     11.53 o
   0   6 -11      451.48      457.68      5.05 o
   2   6 -11      492.21      552.33     13.93 o
   4   6 -11      120.95      139.96      6.76 o
   6   6 -11      293.52      294.12     27.38 o
   8   6 -11      165.90      163.07     18.86 o
  10   6 -11      112.32       99.95      4.98 o
  -7   7 -11       61.63       59.18      3.01 o
  -5   7 -11        4.34        1.93      3.91 o
  -3   7 -11       24.41       21.06      3.55 o
  -1   7 -11       79.08       64.93      2.99 o
   1   7 -11      286.63      296.97     19.22 o
   3   7 -11      124.44      108.51      2.77 o
   5   7 -11      296.86      294.02     25.92 o
   7   7 -11       51.29       44.19      3.88 o
   9   7 -11      112.76      104.89      3.67 o
  -6   8 -11      108.84       90.36      6.88 o
  -4   8 -11       28.74       37.81      3.20 o
  -2   8 -11      145.60      158.98     13.19 o
   0   8 -11      289.32      254.39     31.39 o
   2   8 -11      473.53      456.96     47.19 o
   4   8 -11      600.38      547.19     49.40 o
   6   8 -11       99.26      107.02     25.60 o
   8   8 -11       22.70       20.93      4.30 o
  -5   9 -11      285.04      246.36     21.92 o
  -3   9 -11      486.48      417.87     51.83 o
  -1   9 -11      573.21      540.90     45.33 o
   1   9 -11       58.10       52.00      8.64 o
   3   9 -11      203.41      196.53     19.52 o
   5   9 -11      119.25      125.25     19.60 o
   7   9 -11      523.80      549.27      6.16 o
  -4  10 -11      137.98      118.98     16.55 o
  -2  10 -11      856.38      763.71     64.52 o
   0  10 -11      453.88      413.91     33.70 o
   2  10 -11       83.63       70.29      5.13 o
   4  10 -11      272.90      244.75     28.51 o
   6  10 -11      582.43      557.52      6.15 o
   8  10 -11      137.50      129.97      3.89 o
  -3  11 -11       17.53        3.54      2.72 o
  -1  11 -11      125.20      117.32     12.16 o
   1  11 -11      389.15      326.72     15.48 o
   3  11 -11      816.28      785.87    108.00 o
   5  11 -11      570.87      645.61      6.37 o
   7  11 -11      336.90      278.09      4.56 o
  -2  12 -11      299.55      247.69     24.57 o
   0  12 -11       57.75       52.67      3.41 o
   2  12 -11        8.84       19.65      5.09 o
   4  12 -11      221.14      216.49      4.23 o
   6  12 -11      528.12      465.17      5.35 o
  -1  13 -11      120.34       79.40      9.46 o
   1  13 -11      181.36      148.23     20.38 o
   3  13 -11       13.81       13.81      2.87 o
  -8   0 -10      661.02      670.41      6.94 o
  -6   0 -10      501.92      453.17      5.03 o
  -4   0 -10      798.08      774.10      5.86 o
  -2   0 -10      690.94      811.31      6.54 o
   0   0 -10     1504.29     1775.62      8.51 o
   2   0 -10     5107.14     5595.74     14.34 o
   4   0 -10     1932.37     2021.98      9.54 o
   6   0 -10      561.52      546.69      6.22 o
   8   0 -10      938.01      939.48      7.68 o
  10   0 -10     1703.58     1504.38      9.89 o
  12   0 -10      154.53      124.84      5.43 o
  -9   1 -10      189.30      167.75     14.05 o
  -7   1 -10      490.38      541.22     12.15 o
  -5   1 -10     1697.10     1696.57     91.67 o
  -3   1 -10      117.91      125.41     14.02 o
  -1   1 -10      601.29      616.20     10.42 o
   1   1 -10      300.87      276.93     32.81 o
   3   1 -10     1350.39     1421.81     10.66 o
   5   1 -10       40.53       30.88      5.80 o
   7   1 -10        9.67        8.27      2.51 o
   9   1 -10      348.66      362.61      4.14 o
  11   1 -10      249.03      226.63      9.85 o
  -8   2 -10       69.81       77.52     10.03 o
  -6   2 -10      117.08      122.76      5.99 o
  -4   2 -10      407.77      372.16     18.16 o
  -2   2 -10       33.08       45.66      4.34 o
   0   2 -10       74.67      105.95      5.46 o
   2   2 -10     1129.12     1268.56      6.22 o
   4   2 -10     2308.40     2044.54    218.47 o
   6   2 -10      670.88      608.12     52.00 o
   8   2 -10       27.81       46.54      4.36 o
  10   2 -10      324.91      335.57     30.10 o
  12   2 -10      288.22      233.73     14.64 o
  -9   3 -10       74.10       66.67      4.30 o
  -7   3 -10      486.00      437.61     14.51 o
  -5   3 -10      248.37      278.49      8.21 o
  -3   3 -10      501.67      537.69      4.13 o
  -1   3 -10      488.67      506.74     35.58 o
   1   3 -10     1783.03     1988.82     10.84 o
   3   3 -10      201.23      236.29     14.89 o
   5   3 -10       73.75       67.39     15.78 o
   7   3 -10       45.78       54.10      2.64 o
   9   3 -10      423.16      438.52     18.13 o
  11   3 -10      219.26      215.66     38.57 o
  -8   4 -10        9.66       12.04      2.14 o
  -6   4 -10       35.92       38.68      3.66 o
  -4   4 -10      321.89      335.17     20.14 o
  -2   4 -10     1039.07     1043.31     94.77 o
   0   4 -10      495.11      443.89     44.50 o
   2   4 -10      329.92      301.31     21.54 o
   4   4 -10       79.86       88.17      6.59 o
   6   4 -10      191.71      178.03      3.00 o
   8   4 -10       71.84       62.46      7.40 o
  10   4 -10       86.80       79.81      3.60 o
  -9   5 -10       59.67       50.71      7.81 o
  -7   5 -10       47.53       44.32      2.60 o
  -5   5 -10      103.87       87.72      6.60 o
  -3   5 -10      353.84      358.02     37.31 o
  -1   5 -10     1324.91     1302.74    129.76 o
   1   5 -10      265.74      280.58      4.48 o
   3   5 -10      200.37      183.46     17.07 o
   5   5 -10      101.37       77.89      7.40 o
   7   5 -10      198.29      218.56     21.19 o
   9   5 -10       11.31        7.91      2.58 o
  11   5 -10       66.18       57.87      4.78 o
  -8   6 -10      159.67      140.39      7.89 o
  -6   6 -10      303.98      277.60     27.30 o
  -4   6 -10      635.44      601.09     44.20 o
  -2   6 -10      562.14      543.14     55.77 o
   0   6 -10      540.99      549.11     38.07 o
   2   6 -10      239.72      269.45     19.23 o
   4   6 -10      999.89      979.20     35.77 o
   6   6 -10     1276.77     1345.07    114.37 o
   8   6 -10      544.67      552.54     74.22 o
  10   6 -10       28.16       35.37      4.38 o
  -7   7 -10       42.88       36.49      3.32 o
  -5   7 -10      390.62      380.25     35.63 o
  -3   7 -10      648.86      597.12     52.36 o
  -1   7 -10      831.77      853.53     66.72 o
   1   7 -10      448.41      437.13      8.44 o
   3   7 -10      531.25      554.19     10.43 o
   5   7 -10      216.74      202.45     39.01 o
   7   7 -10      530.73      506.91      4.85 o
   9   7 -10     1148.33     1249.63      8.07 o
  -8   8 -10      120.52       93.45      4.39 o
  -6   8 -10       22.11       24.48      5.38 o
  -4   8 -10      102.25      102.11      8.02 o
  -2   8 -10      144.53      163.89     15.88 o
   0   8 -10      176.92      180.88     19.92 o
   2   8 -10      691.25      682.13     49.16 o
   4   8 -10      688.26      624.24     24.62 o
   6   8 -10      459.24      422.08      4.57 o
   8   8 -10      325.79      287.99      4.32 o
  10   8 -10      728.34      756.53      7.13 o
  -7   9 -10       91.48      101.02      9.72 o
  -5   9 -10      385.29      343.35     22.17 o
  -3   9 -10      549.17      508.03     57.48 o
  -1   9 -10       79.71       79.27      7.40 o
   1   9 -10      105.88      107.98      8.12 o
   3   9 -10      525.29      418.90     13.18 o
   5   9 -10     2041.50     2217.24      9.23 o
   7   9 -10      361.72      351.90      4.37 o
   9   9 -10      126.65       94.76      3.62 o
  -6  10 -10      138.85       98.96      5.52 o
  -4  10 -10      409.58      386.85     40.84 o
  -2  10 -10      807.46      772.45     54.73 o
   0  10 -10      578.31      573.72     47.65 o
   2  10 -10       54.66       64.46     10.85 o
   4  10 -10      313.70      311.63     28.55 o
   6  10 -10       33.15       26.99      4.40 o
   8  10 -10       28.57       36.77      4.47 o
  -5  11 -10       44.24       46.90      2.96 o
  -3  11 -10       40.81       45.27      2.90 o
  -1  11 -10      237.72      209.48      9.79 o
   1  11 -10       90.89       88.22      4.38 o
   3  11 -10        5.53        5.68      2.28 o
   5  11 -10       14.75       17.20      4.17 o
   7  11 -10      175.87      140.09      3.70 o
  -4  12 -10       18.75       12.85      4.07 o
  -2  12 -10      427.27      382.37     41.02 o
   0  12 -10      301.01      276.18     17.79 o
   2  12 -10       91.04       78.38      5.47 o
   4  12 -10        7.06       14.87      2.80 o
   6  12 -10      117.02      110.24      3.55 o
  -3  13 -10      557.42      462.72     40.15 o
  -1  13 -10       14.68       15.69      2.45 o
   1  13 -10      331.78      303.92     20.31 o
   3  13 -10      695.36      686.86      5.61 o
   5  13 -10      435.27      471.93      5.96 o
  -2  14 -10      232.25      165.24      4.79 o
   0  14 -10       74.13       58.74      2.94 o
   2  14 -10      937.01      925.44     71.93 o
   4  14 -10      307.38      321.79      5.65 o
   1  15 -10      308.60      270.83     30.82 o
  -9   1  -9       59.92       63.03      4.43 o
  -7   1  -9      884.02      981.80      5.10 o
  -5   1  -9      632.27      652.71     54.11 o
  -3   1  -9      147.83      156.13      3.95 o
  -1   1  -9      362.04      370.86     35.29 o
   1   1  -9       59.38       50.73      2.68 o
   3   1  -9      299.07      306.87      3.85 o
   5   1  -9     1347.81     1331.97     31.32 o
   7   1  -9     1177.28     1173.89     55.48 o
   9   1  -9      166.51      158.70     26.16 o
  11   1  -9       73.49       71.16      3.58 o
 -10   2  -9      341.78      265.85      9.36 o
  -8   2  -9     1080.07     1056.59     32.42 o
  -6   2  -9      740.39      806.88     14.13 o
  -4   2  -9      341.20      384.13      8.93 o
  -2   2  -9      783.66      798.88     73.00 o
   0   2  -9     3237.72     3699.45     60.21 o
   2   2  -9     2099.63     1781.23     57.26 o
   4   2  -9     1027.77      913.23     71.33 o
   6   2  -9      389.78      395.78     16.70 o
   8   2  -9      150.69      163.04      7.20 o
  10   2  -9      704.39      687.17     41.68 o
  12   2  -9      175.48      196.35     20.53 o
  -9   3  -9      108.71      108.66     10.82 o
  -7   3  -9     1048.90      949.70     61.08 o
  -5   3  -9      676.97      793.02      9.82 o
  -3   3  -9     1694.26     1861.92      9.72 o
  -1   3  -9     1194.46     1295.81      7.00 o
   1   3  -9      327.86      284.90     17.28 o
   3   3  -9       15.29       13.39      3.05 o
   5   3  -9      742.50      746.89     49.61 o
   7   3  -9      411.86      369.07     39.16 o
   9   3  -9      294.87      223.43     11.89 o
  11   3  -9       68.04       49.59      2.69 o
 -10   4  -9       36.59       28.88      2.28 o
  -8   4  -9       66.65       71.12      8.57 o
  -6   4  -9      448.73      441.55     31.59 o
  -4   4  -9     1265.53     1429.29     57.41 o
  -2   4  -9      985.56     1055.01     66.37 o
   0   4  -9     1413.84     1425.28    143.41 o
   2   4  -9        0.37        5.24      2.97 o
   4   4  -9      996.64      810.12     17.41 o
   6   4  -9      908.62      951.80     38.78 o
   8   4  -9      798.15      793.72    117.21 o
  10   4  -9       96.95       89.15     18.05 o
  12   4  -9       59.54       66.01      4.67 o
  -9   5  -9      295.59      280.65     14.31 o
  -7   5  -9      109.54      111.35      5.57 o
  -5   5  -9      350.12      366.05     16.02 o
  -3   5  -9     1166.91     1205.36    107.44 o
  -1   5  -9     1695.81     1771.05     13.73 o
   1   5  -9     2385.89     2337.69    106.96 o
   3   5  -9      919.33      935.81     37.42 o
   5   5  -9       83.50       64.92      8.29 o
   7   5  -9      416.01      415.38     42.68 o
   9   5  -9      172.66      171.68     29.25 o
  11   5  -9      271.08      283.00      5.60 o
  -8   6  -9       24.52       25.59      2.51 o
  -6   6  -9      142.73      160.27      8.17 o
  -4   6  -9       40.52       44.78      4.16 o
  -2   6  -9      171.21      151.96     22.90 o
   0   6  -9       48.18       46.02      4.25 o
   2   6  -9      248.12      231.08     27.60 o
   4   6  -9      269.98      207.17      8.51 o
   6   6  -9      475.31      458.82     50.37 o
   8   6  -9      643.41      637.46    104.35 o
  10   6  -9       95.61      104.57      4.54 o
  12   6  -9       37.89       56.78      4.76 o
  -9   7  -9       68.68       52.90      2.95 o
  -7   7  -9       96.93       95.17      7.89 o
  -5   7  -9      764.80      684.17     37.20 o
  -3   7  -9       33.11       31.98      2.06 o
  -1   7  -9      618.71      618.29     44.78 o
   1   7  -9      720.93      644.15     86.53 o
   3   7  -9       73.92       54.16      2.55 o
   5   7  -9      137.47      120.91      3.10 o
   7   7  -9      606.67      696.10      6.13 o
   9   7  -9       45.24       57.30      4.36 o
  11   7  -9       78.30       72.35      4.70 o
  -8   8  -9       76.93       67.91      5.67 o
  -6   8  -9      326.62      331.19     21.17 o
  -4   8  -9      241.96      224.22     22.99 o
  -2   8  -9      129.48      124.73     11.09 o
   0   8  -9      398.17      385.44     19.05 o
   2   8  -9      158.51      155.59      6.43 o
   4   8  -9      385.40      351.53      6.57 o
   6   8  -9      767.62      782.24      6.35 o
   8   8  -9      532.38      581.94      5.98 o
  10   8  -9      102.54      114.76      4.71 o
  -7   9  -9      384.44      353.36      9.67 o
  -5   9  -9      123.75      113.61      2.31 o
  -3   9  -9       92.57       88.50      7.88 o
  -1   9  -9       51.94       53.12      4.92 o
   1   9  -9       45.66       49.61      2.25 o
   3   9  -9      394.86      311.91     18.60 o
   5   9  -9       76.89       80.79      4.25 o
   7   9  -9      269.35      315.15      5.13 o
   9   9  -9      161.70      159.23      3.79 o
  -8  10  -9       16.12       17.03      5.31 o
  -6  10  -9       79.06       72.01      3.78 o
  -4  10  -9      240.33      255.51     13.43 o
  -2  10  -9      140.17      131.88      8.84 o
   0  10  -9      125.74      127.52      7.73 o
   2  10  -9      285.69      269.67     16.60 o
   4  10  -9        3.67        7.91      3.98 o
   6  10  -9      494.50      454.03      4.54 o
   8  10  -9       58.61       43.81      3.26 o
  10  10  -9      139.17      123.81      3.87 o
  -7  11  -9      478.30      425.71     27.81 o
  -5  11  -9      229.06      217.02     17.39 o
  -3  11  -9      802.22      750.91     57.08 o
  -1  11  -9     1535.28     1437.60    121.91 o
   1  11  -9      110.37      100.23      7.56 o
   3  11  -9      727.79      691.50     39.53 o
   5  11  -9      940.33     1034.66      6.90 o
   7  11  -9     1289.12     1419.70      7.97 o
   9  11  -9      306.77      269.01      4.31 o
  -6  12  -9      297.29      240.58     15.67 o
  -4  12  -9      100.20      101.10      3.70 o
  -2  12  -9      377.90      346.86     23.38 o
   0  12  -9     1353.23     1372.82    104.99 o
   2  12  -9     1268.90     1176.50     38.37 o
   4  12  -9      163.75      173.48      3.61 o
   6  12  -9      253.28      287.10      5.27 o
   8  12  -9       44.87       34.11      3.14 o
  -5  13  -9      566.13      439.47     35.16 o
  -3  13  -9      116.96      126.47     12.52 o
  -1  13  -9       54.78       53.41      4.96 o
   1  13  -9      502.31      445.32     29.70 o
   3  13  -9      237.32      241.44      4.00 o
   5  13  -9      133.59      133.15      3.60 o
   7  13  -9      191.85      168.53      4.02 o
  -4  14  -9      337.67      285.57     16.56 o
  -2  14  -9       64.75       62.33      4.28 o
   0  14  -9       63.56       58.05      3.52 o
   2  14  -9       66.53       62.55      3.26 o
   4  14  -9      339.39      340.44      5.44 o
   6  14  -9      530.02      541.35      6.29 o
  -3  15  -9      165.26      127.78      7.39 o
  -1  15  -9      231.96      197.20      5.16 o
   1  15  -9      184.64      158.17     14.32 o
   3  15  -9      198.90      180.17      3.88 o
   5  15  -9       15.64       17.92      3.09 o
   0  16  -9       23.87       18.71      2.80 o
   2  16  -9       59.84       52.05      3.68 o
 -10   0  -8      541.84      530.28      4.33 o
  -8   0  -8      640.02      746.17      6.66 o
  -6   0  -8     2050.84     1960.39      8.16 o
  -4   0  -8      858.33      862.06      5.91 o
  -2   0  -8      225.76      306.61      5.12 o
   0   0  -8     1355.60     1288.46      7.30 o
   2   0  -8     6296.49     6249.59     15.71 o
   4   0  -8     6103.82     4590.37     13.58 o
   6   0  -8     2971.56     2858.84     11.59 o
   8   0  -8      382.85      359.23      5.65 o
  10   0  -8      211.72      226.86      5.22 o
  12   0  -8     1035.74      955.90      8.84 o
 -11   1  -8       87.22       80.98     10.22 o
  -9   1  -8      354.79      360.89     23.15 o
  -7   1  -8      101.79       97.97      2.64 o
  -5   1  -8     1156.61     1192.51     20.86 o
  -3   1  -8      785.92      764.92     59.71 o
  -1   1  -8     1062.38     1076.81     78.34 o
   1   1  -8     1457.84     1185.81     56.62 o
   3   1  -8     1492.10     1524.27     49.00 o
   5   1  -8      956.84      822.48    147.97 o
   7   1  -8      323.62      344.89     14.61 o
   9   1  -8      484.19      492.74     28.53 o
  11   1  -8      825.56      879.40     23.94 o
  13   1  -8       12.80        9.64      3.17 o
 -10   2  -8       81.78       67.17      5.84 o
  -8   2  -8        9.45        8.42      2.50 o
  -6   2  -8      465.15      503.80      4.55 o
  -4   2  -8      890.57      992.89     31.25 o
  -2   2  -8      195.64      223.65      2.82 o
   0   2  -8      724.81      870.31      4.84 o
   2   2  -8      281.46      259.68     19.18 o
   4   2  -8     1200.84     1274.85     91.34 o
   6   2  -8      205.85      206.26      6.03 o
   8   2  -8      172.35      166.72     16.51 o
  10   2  -8      836.40      802.63     48.44 o
  12   2  -8      153.92      130.51     12.78 o
 -11   3  -8      340.69      318.30     15.81 o
  -9   3  -8      397.05      389.31     21.86 o
  -7   3  -8      228.73      221.25      9.57 o
  -5   3  -8      828.54      865.02     44.41 o
  -3   3  -8      301.29      329.60     12.71 o
  -1   3  -8     1406.38     1395.68     71.72 o
   1   3  -8     1123.01     1180.42     19.21 o
   3   3  -8      363.27      362.05     14.68 o
   5   3  -8      884.81      817.71     90.07 o
   7   3  -8      387.62      416.52     60.00 o
   9   3  -8      211.46      191.76      3.11 o
  11   3  -8      408.26      331.04      3.92 o
  13   3  -8      123.56      128.23      5.19 o
 -10   4  -8       72.70       74.05      5.17 o
  -8   4  -8      258.27      239.81     17.60 o
  -6   4  -8      112.48      116.31      3.21 o
  -4   4  -8      255.89      267.07     11.33 o
  -2   4  -8     1946.85     2039.53    166.29 o
   0   4  -8     2988.34     3385.17     78.53 o
   2   4  -8      754.53      756.40     50.66 o
   4   4  -8     1207.96     1110.18    101.69 o
   6   4  -8     1292.53     1011.43     21.13 o
   8   4  -8      213.94      163.31     20.70 o
  10   4  -8      247.88      252.36     25.71 o
  12   4  -8      161.12      128.32      3.75 o
  -9   5  -8       35.88       40.73      5.75 o
  -7   5  -8       33.60       37.30      1.94 o
  -5   5  -8      745.43      772.80     34.13 o
  -3   5  -8     1641.71     1691.19      5.52 o
  -1   5  -8      399.98      422.38     21.18 o
   1   5  -8      777.95      757.20     76.26 o
   3   5  -8      658.15      683.55     77.14 o
   5   5  -8      724.19      638.81     33.90 o
   7   5  -8     1064.67      962.10     41.00 o
   9   5  -8     1058.96     1038.38    145.91 o
  11   5  -8      206.97      209.89      5.21 o
 -10   6  -8      320.30      329.18      8.82 o
  -8   6  -8       91.96       84.41      2.14 o
  -6   6  -8      206.37      221.01     21.16 o
  -4   6  -8      478.93      497.63     34.47 o
  -2   6  -8     3635.38     3557.61     98.44 o
   0   6  -8      154.67      140.12      5.71 o
   2   6  -8      743.02      785.42     64.60 o
   4   6  -8      213.53      205.87     19.05 o
   6   6  -8      841.21      802.72    111.82 o
   8   6  -8      742.61      642.59      5.24 o
  10   6  -8      586.70      524.90      5.10 o
  12   6  -8      476.68      420.26      5.27 o
  -9   7  -8      678.01      635.50     55.69 o
  -7   7  -8      359.19      390.31     15.33 o
  -5   7  -8       56.58       51.82      4.67 o
  -3   7  -8      329.71      363.34     19.42 o
  -1   7  -8      372.25      379.69     18.95 o
   1   7  -8      446.71      401.43     21.48 o
   3   7  -8      681.88      626.42     18.46 o
   5   7  -8     1758.45     1680.23    165.19 o
   7   7  -8      380.90      363.90      4.30 o
   9   7  -8        9.18       17.78      4.11 o
  11   7  -8        8.51        6.87      4.26 o
 -10   8  -8      255.87      217.69     13.72 o
  -8   8  -8       47.21       44.48      2.45 o
  -6   8  -8      189.56      168.71     12.83 o
  -4   8  -8       48.55       51.43      3.96 o
  -2   8  -8      785.57      827.81     70.71 o
   0   8  -8       28.31       26.75      2.41 o
   2   8  -8      115.32       76.38      8.36 o
   4   8  -8      420.16      397.03     20.75 o
   6   8  -8      561.87      693.83      6.06 o
   8   8  -8      349.12      348.90      4.31 o
  10   8  -8      129.71      122.37      4.73 o
  12   8  -8      104.84       74.26      3.64 o
  -9   9  -8      220.07      215.92      4.34 o
  -7   9  -8       21.81       26.36      3.71 o
  -5   9  -8     1586.79     1385.44     48.93 o
  -3   9  -8     2926.90     2586.36    101.65 o
  -1   9  -8      545.32      508.25     29.66 o
   1   9  -8       92.63      113.30      7.36 o
   3   9  -8      140.87      110.60      9.70 o
   5   9  -8      284.20      321.27      5.15 o
   7   9  -8      162.46      209.02      4.77 o
   9   9  -8      438.19      446.87      4.74 o
  11   9  -8      413.81      465.32      6.25 o
  -8  10  -8      196.09      164.40      7.84 o
  -6  10  -8      507.65      420.12     20.93 o
  -4  10  -8      418.99      424.82     24.32 o
  -2  10  -8       92.98      116.87      4.38 o
   0  10  -8      293.20      245.13     17.08 o
   2  10  -8      860.86      794.78     53.14 o
   4  10  -8     1613.00     1716.70      8.09 o
   6  10  -8      798.36      865.87      6.32 o
   8  10  -8       14.85       13.42      2.89 o
  10  10  -8      156.81      144.39      3.66 o
  -7  11  -8       33.12       41.02      4.18 o
  -5  11  -8        9.33       14.90      3.74 o
  -3  11  -8      766.03      765.34     47.64 o
  -1  11  -8      241.29      202.25     15.36 o
   1  11  -8      117.09      122.35      6.76 o
   3  11  -8      152.60      148.01     14.99 o
   5  11  -8       62.66       86.34      4.18 o
   7  11  -8      208.43      233.14      4.89 o
   9  11  -8       98.92      109.82      4.53 o
  -6  12  -8       71.22       68.23      4.17 o
  -4  12  -8      420.06      379.62     36.02 o
  -2  12  -8      398.36      377.25     26.79 o
   0  12  -8       78.58       91.53      5.36 o
   2  12  -8       89.22       92.42      9.81 o
   4  12  -8      275.08      270.83      4.88 o
   6  12  -8       23.38       21.44      4.03 o
   8  12  -8      167.70      155.23      4.74 o
  -7  13  -8        8.93        9.17      8.11 o
  -5  13  -8      448.39      394.27     60.25 o
  -3  13  -8      857.20      807.95     37.00 o
  -1  13  -8      171.37      174.43      9.56 o
   1  13  -8      608.08      547.44     48.53 o
   3  13  -8      241.39      265.77      4.88 o
   5  13  -8       92.78       95.57      4.42 o
   7  13  -8      543.81      554.89      5.98 o
   9  13  -8      656.72      663.59      6.72 o
  -6  14  -8      256.06      207.01     14.98 o
  -4  14  -8      184.87      169.27      5.70 o
  -2  14  -8      120.48      112.97      5.03 o
   0  14  -8      319.10      294.86     19.45 o
   2  14  -8      545.57      546.55     19.89 o
   4  14  -8      568.76      595.61      6.00 o
   6  14  -8       49.18       38.08      3.14 o
   8  14  -8      105.87       89.72      3.61 o
  -5  15  -8      472.87      398.36     36.87 o
  -3  15  -8      167.53      140.00     28.02 o
  -1  15  -8       24.35       25.75      2.21 o
   1  15  -8      695.45      681.84     31.92 o
   3  15  -8      976.56     1006.52      7.20 o
   5  15  -8      810.68      773.83      6.00 o
   7  15  -8      159.87      174.65      5.12 o
  -2  16  -8      666.40      512.95     26.23 o
   0  16  -8      190.71      164.21      4.03 o
   2  16  -8      384.44      336.07     17.00 o
   4  16  -8      343.24      315.46      4.68 o
   1  17  -8       96.52       96.46     10.31 o
 -11   1  -7      122.99      120.73      9.77 o
  -9   1  -7      210.28      230.62      6.27 o
  -7   1  -7      812.13      871.15     56.23 o
  -5   1  -7      515.01      523.55     30.58 o
  -3   1  -7      515.63      516.67     21.86 o
  -1   1  -7     4998.02     4988.52    392.28 o
   1   1  -7     4832.23     5198.02     51.52 o
   3   1  -7      439.99      341.77      3.41 o
   5   1  -7      537.92      460.28     30.50 o
   7   1  -7       47.45       36.14      6.69 o
   9   1  -7      560.45      488.49     20.48 o
  11   1  -7       68.11       60.82      4.16 o
  13   1  -7      279.21      256.82      4.46 o
 -12   2  -7       50.40       37.10      4.04 o
 -10   2  -7      305.97      310.68     11.82 o
  -8   2  -7      407.21      418.00     16.66 o
  -6   2  -7      691.43      750.62     41.40 o
  -4   2  -7     1497.17     1731.08      5.94 o
  -2   2  -7      681.50      782.50      5.21 o
   0   2  -7     1327.02     1496.58     23.56 o
   2   2  -7      569.93      593.19     14.08 o
   4   2  -7     3475.01     2880.90    151.23 o
   6   2  -7     4192.56     3824.37    215.19 o
   8   2  -7     2454.43     2001.59    135.17 o
  10   2  -7       16.64       15.54      2.48 o
  12   2  -7       43.81       47.20      6.61 o
 -11   3  -7      131.30      131.47      6.20 o
  -9   3  -7       19.73       30.91      2.74 o
  -7   3  -7      373.44      383.64     11.86 o
  -5   3  -7      700.72      724.20     29.17 o
  -3   3  -7      150.85      137.17      6.56 o
  -1   3  -7       72.10       37.85      3.13 o
   1   3  -7     2027.18     2116.56     17.84 o
   3   3  -7     1719.30     1584.35    137.71 o
   5   3  -7     1385.63     1040.81     17.02 o
   7   3  -7     1561.48     1507.23     13.10 o
   9   3  -7     1141.33     1147.57    143.99 o
  11   3  -7      106.77       96.72      3.29 o
  13   3  -7      380.73      419.01      6.38 o
 -10   4  -7      239.21      224.89     13.18 o
  -8   4  -7      690.25      665.65     19.84 o
  -6   4  -7      814.93      842.74     23.14 o
  -4   4  -7      336.74      341.81      3.11 o
  -2   4  -7       32.30       29.65      4.09 o
   0   4  -7      953.24      901.46     96.59 o
   2   4  -7     2680.08     2813.47    170.78 o
   4   4  -7      487.97      513.84     17.59 o
   6   4  -7       13.95       14.42      3.40 o
   8   4  -7      395.76      376.06     54.37 o
  10   4  -7      899.49      844.15    132.79 o
  12   4  -7      506.38      428.11      5.36 o
 -11   5  -7       71.11       61.27      6.35 o
  -9   5  -7      108.69      117.76      4.90 o
  -7   5  -7      743.33      731.79     22.32 o
  -5   5  -7     5135.50     5806.87    225.12 o
  -3   5  -7      708.88      777.21     14.23 o
  -1   5  -7      666.89      574.83     29.72 o
   1   5  -7      130.88      135.51      7.80 o
   3   5  -7      557.54      583.96      6.49 o
   5   5  -7      154.33      121.90      6.78 o
   7   5  -7     2353.37     2031.96     14.99 o
   9   5  -7      285.85      237.07      4.02 o
  11   5  -7       54.69       60.50      4.39 o
  13   5  -7       20.31       21.61      4.53 o
 -10   6  -7      109.08      103.78      5.20 o
  -8   6  -7      347.56      343.60     10.55 o
  -6   6  -7      252.78      266.53      6.93 o
  -4   6  -7      503.99      496.77     26.69 o
  -2   6  -7      820.12      888.26     40.32 o
   0   6  -7      969.82     1113.33     18.95 o
   2   6  -7      865.67      868.56     27.29 o
   4   6  -7      598.15      668.97     41.96 o
   6   6  -7       69.33       74.86     16.82 o
   8   6  -7      172.64      176.85      3.62 o
  10   6  -7       66.54       64.69      3.18 o
  12   6  -7      103.04      108.79      4.79 o
 -11   7  -7      138.55      133.08      5.62 o
  -9   7  -7      184.84      176.83     16.72 o
  -7   7  -7      350.99      305.63      9.29 o
  -5   7  -7      140.32      121.45      2.85 o
  -3   7  -7     4713.57     4900.66    219.25 o
  -1   7  -7      579.81      599.88     29.23 o
   1   7  -7     1046.59     1045.57     40.81 o
   3   7  -7      986.77     1096.13     52.29 o
   5   7  -7      681.50      718.25      6.13 o
   7   7  -7      184.12      221.25      4.71 o
   9   7  -7      409.52      441.59      5.54 o
  11   7  -7      209.11      246.87      5.10 o
 -10   8  -7      150.67      122.34     11.02 o
  -8   8  -7       87.17       95.12      3.30 o
  -6   8  -7      692.04      655.25     45.71 o
  -4   8  -7      453.45      451.39     52.98 o
  -2   8  -7      678.57      645.22     27.21 o
   0   8  -7     1912.31     1793.95     80.54 o
   2   8  -7     1069.89      966.73     58.08 o
   4   8  -7      125.72      214.11      3.73 o
   6   8  -7      335.51      319.70      4.14 o
   8   8  -7      174.08      207.44      4.71 o
  10   8  -7      180.26      207.28      4.87 o
  12   8  -7       86.48       92.90      4.82 o
  -9   9  -7      224.84      200.60      9.89 o
  -7   9  -7      604.74      608.99     73.48 o
  -5   9  -7      285.84      280.06     17.75 o
  -3   9  -7      509.61      481.78     20.70 o
  -1   9  -7       95.61       95.50      3.12 o
   1   9  -7      466.88      443.96     13.89 o
   3   9  -7      460.26      395.67     39.84 o
   5   9  -7     1899.51     1715.17      7.42 o
   7   9  -7       90.55       67.42      3.34 o
   9   9  -7       77.76       94.18      4.47 o
  11   9  -7      166.85      198.71      5.19 o
  -8  10  -7      138.58      143.20      7.91 o
  -6  10  -7      776.03      767.82     53.91 o
  -4  10  -7      579.27      560.36     41.14 o
  -2  10  -7      135.86      139.74     18.22 o
   0  10  -7      109.32      119.34      6.41 o
   2  10  -7      571.33      497.03     42.31 o
   4  10  -7       20.37       32.79      3.95 o
   6  10  -7      273.35      257.01      3.84 o
   8  10  -7      729.75      819.13      6.47 o
  10  10  -7      197.34      232.98      5.05 o
  -9  11  -7      333.11      268.22     12.97 o
  -7  11  -7      503.51      486.14      4.15 o
  -5  11  -7      983.45      905.96     75.74 o
  -3  11  -7      404.75      367.64      5.50 o
  -1  11  -7     1502.10     1508.94     52.79 o
   1  11  -7     1121.36     1136.25     26.89 o
   3  11  -7      888.91      840.13     83.32 o
   5  11  -7      425.80      430.17      5.24 o
   7  11  -7      208.36      187.08      3.81 o
   9  11  -7      828.00      915.52      6.80 o
  11  11  -7      500.17      455.35      5.29 o
  -8  12  -7      440.80      351.45      4.25 o
  -6  12  -7      772.11      725.85      4.77 o
  -4  12  -7      851.59      841.17     46.40 o
  -2  12  -7      568.46      531.85     30.55 o
   0  12  -7       28.37       35.66      2.58 o
   2  12  -7      367.96      354.06      9.09 o
   4  12  -7      431.92      429.62      4.36 o
   6  12  -7     1084.16     1139.18      7.03 o
   8  12  -7      469.62      437.56      4.70 o
  10  12  -7       57.30       66.37      4.57 o
  -7  13  -7      109.49      118.33      3.51 o
  -5  13  -7      172.29      157.24      5.61 o
  -3  13  -7      139.03      130.75      2.92 o
  -1  13  -7      139.17      127.11     19.86 o
   1  13  -7      630.70      560.30     15.46 o
   3  13  -7      780.14      838.05      6.45 o
   5  13  -7     1535.84     1493.70      7.04 o
   7  13  -7      482.66      496.95      4.76 o
   9  13  -7      241.46      230.84      4.13 o
  -6  14  -7      158.30      120.04      6.10 o
  -4  14  -7      210.41      198.48     29.04 o
  -2  14  -7      332.47      341.95     21.86 o
   0  14  -7     1353.38     1379.72     43.29 o
   2  14  -7      890.49      935.94     34.97 o
   4  14  -7        7.83       13.50      4.01 o
   6  14  -7       77.65       65.15      4.31 o
   8  14  -7       11.00        3.98      3.12 o
  -5  15  -7       88.81       73.38      2.96 o
  -3  15  -7      674.69      654.08     31.16 o
  -1  15  -7      276.96      278.87     29.58 o
   1  15  -7       52.67       41.75      3.06 o
   3  15  -7       29.68       44.15      4.19 o
   5  15  -7      136.09      113.17      3.43 o
   7  15  -7       59.36       49.91      4.37 o
  -4  16  -7       23.87       27.33      2.28 o
  -2  16  -7      165.08      145.81      6.01 o
   0  16  -7      197.90      184.37     11.02 o
   2  16  -7      228.02      211.11     11.65 o
   4  16  -7       85.11       69.65      3.34 o
   6  16  -7       83.44       70.00      3.37 o
  -3  17  -7      477.67      393.46      6.67 o
  -1  17  -7      371.91      338.98      4.70 o
   1  17  -7      125.09      123.82      3.42 o
   3  17  -7      160.03      133.91      3.79 o
   5  17  -7      216.61      204.88      5.23 o
 -12   0  -6      118.12      106.01     12.03 o
 -10   0  -6       27.96       33.51      9.78 o
  -8   0  -6      373.10      385.24     11.66 o
  -6   0  -6      993.35     1103.99      6.44 o
  -4   0  -6     2502.52     2592.86      9.57 o
  -2   0  -6     6143.33     6716.19     16.02 o
   0   0  -6     2290.70     2239.14      9.89 o
   2   0  -6      182.66      136.98      3.81 o
   4   0  -6      730.19      740.66      7.22 o
   6   0  -6     1189.59      970.51      7.93 o
   8   0  -6     1513.39     1459.18      9.07 o
  10   0  -6     1331.34     1212.91      8.55 o
  12   0  -6      271.02      182.44      4.23 o
 -11   1  -6      195.97      213.52      5.08 o
  -9   1  -6      319.05      345.94     11.19 o
  -7   1  -6      712.09      790.10     57.68 o
  -5   1  -6      519.32      522.36     26.09 o
  -3   1  -6      399.10      514.02     23.33 o
  -1   1  -6     4193.37     4028.28     93.67 o
   1   1  -6     1919.23     1507.82     30.19 o
   3   1  -6     6320.75     6451.44    127.07 o
   5   1  -6      825.78      796.52     30.99 o
   7   1  -6      884.91      877.63     18.50 o
   9   1  -6      190.74      152.31     11.82 o
  11   1  -6     1110.75     1053.65    110.91 o
  13   1  -6      196.20      170.84      4.34 o
 -12   2  -6       25.26       22.71      4.42 o
 -10   2  -6      609.73      633.76     22.63 o
  -8   2  -6      381.89      460.46     12.22 o
  -6   2  -6     1522.78     1559.75     89.15 o
  -4   2  -6      375.37      416.58     27.57 o
  -2   2  -6       43.66       29.25      3.12 o
   0   2  -6      640.61      710.59     67.66 o
   2   2  -6     1537.33     1460.60     90.82 o
   4   2  -6      883.90      925.00     54.25 o
   6   2  -6      294.00      246.16     17.29 o
   8   2  -6      307.24      304.41     34.76 o
  10   2  -6      330.20      281.57     18.78 o
  12   2  -6       28.99       35.39      4.34 o
  14   2  -6      201.21      153.71      4.39 o
 -11   3  -6      199.18      184.93     12.72 o
  -9   3  -6      332.26      313.41     16.08 o
  -7   3  -6      482.66      476.32     20.80 o
  -5   3  -6     1110.54     1100.68     87.19 o
  -3   3  -6      513.13      468.48      8.45 o
  -1   3  -6      612.34      638.57     44.50 o
   1   3  -6     1106.72     1197.67     14.20 o
   3   3  -6     1331.88     1332.52    108.21 o
   5   3  -6      721.20      635.68     11.58 o
   7   3  -6     2011.10     1898.79    223.36 o
   9   3  -6     1077.31     1167.67    103.10 o
  11   3  -6       59.19       49.30      4.36 o
  13   3  -6      232.84      247.99      5.51 o
 -12   4  -6      116.07       94.58      4.68 o
 -10   4  -6      100.96       99.05      3.94 o
  -8   4  -6       71.63       86.34     10.51 o
  -6   4  -6      846.06      813.17     29.88 o
  -4   4  -6      465.86      539.17     15.45 o
  -2   4  -6     1922.63     1915.52    106.48 o
   0   4  -6      117.45      127.30     14.74 o
   2   4  -6     1132.79     1325.86     70.24 o
   4   4  -6       23.06       20.33      2.95 o
   6   4  -6     1366.15     1048.40      7.05 o
   8   4  -6     1739.23     1691.55     89.55 o
  10   4  -6      248.16      246.53      4.98 o
  12   4  -6       35.68       33.86      3.18 o
 -11   5  -6      249.67      261.03      8.40 o
  -9   5  -6      486.39      459.11     23.40 o
  -7   5  -6      334.68      321.09     33.79 o
  -5   5  -6      387.95      414.53     21.45 o
  -3   5  -6      973.85      943.20     26.31 o
  -1   5  -6        0.82        4.66      3.94 o
   1   5  -6     1130.05     1215.79     49.11 o
   3   5  -6      175.61      129.75      3.74 o
   5   5  -6      621.13      524.07     63.43 o
   7   5  -6     2457.97     2549.49    224.00 o
   9   5  -6      697.78      760.14      6.42 o
  11   5  -6      202.16      196.17      3.93 o
  13   5  -6       33.66       20.91      3.18 o
 -12   6  -6       28.58       32.85      7.85 o
 -10   6  -6      721.10      698.59      7.37 o
  -8   6  -6     1811.05     1750.91     11.72 o
  -6   6  -6      124.66      120.94      9.72 o
  -4   6  -6      281.72      295.79      9.53 o
  -2   6  -6       90.16       80.38      2.35 o
   0   6  -6      523.38      530.89     15.40 o
   2   6  -6      678.09      621.04     21.69 o
   4   6  -6     3425.24     3432.49    393.81 o
   6   6  -6     2024.27     2076.44      8.91 o
   8   6  -6      390.98      418.69      5.34 o
  10   6  -6       11.09       14.01      2.86 o
  12   6  -6      711.59      781.04      7.04 o
 -11   7  -6      203.85      192.71      7.50 o
  -9   7  -6      268.95      253.74     14.73 o
  -7   7  -6      146.11      147.55     10.90 o
  -5   7  -6      365.52      352.61     23.65 o
  -3   7  -6     7460.68     7021.56    825.26 o
  -1   7  -6     1759.95     1730.88     70.33 o
   1   7  -6       60.75       49.24      2.36 o
   3   7  -6     1070.63     1075.07     22.68 o
   5   7  -6     1157.70     1231.52      7.44 o
   7   7  -6       81.71       77.79      3.29 o
   9   7  -6       20.64       27.31      4.09 o
  11   7  -6      315.59      357.98      5.48 o
  13   7  -6      422.53      375.41      5.11 o
 -10   8  -6      416.94      374.68     19.88 o
  -8   8  -6      422.28      425.11     34.46 o
  -6   8  -6      122.75      111.67      4.22 o
  -4   8  -6     5104.96     5136.90    553.91 o
  -2   8  -6     2416.80     2444.66     59.90 o
   0   8  -6      904.49      973.45     50.59 o
   2   8  -6      221.17      234.59     18.67 o
   4   8  -6     1525.06     1380.81      6.84 o
   6   8  -6     2453.30     2320.53      8.49 o
   8   8  -6      386.42      415.42      5.44 o
  10   8  -6       97.16       95.37      4.57 o
  12   8  -6      523.07      534.51      6.48 o
 -11   9  -6       98.70       87.10      8.97 o
  -9   9  -6      724.76      701.61     53.26 o
  -7   9  -6     1084.99     1149.18     91.75 o
  -5   9  -6       55.70       50.07      2.36 o
  -3   9  -6      764.51      740.39      7.60 o
  -1   9  -6      822.41      754.54     46.65 o
   1   9  -6     1966.51     1902.61     66.01 o
   3   9  -6     1312.44     1105.13    126.67 o
   5   9  -6     2662.23     2839.35      9.88 o
   7   9  -6      305.66      276.92      3.93 o
   9   9  -6       63.49       57.39      4.25 o
  11   9  -6       68.54       95.94      4.48 o
 -10  10  -6      423.64      370.09      4.33 o
  -8  10  -6       68.94       81.98      3.25 o
  -6  10  -6     1128.97     1115.91     22.75 o
  -4  10  -6     1031.51     1071.18    114.63 o
  -2  10  -6      171.43      208.68     10.36 o
   0  10  -6      478.87      447.25     39.70 o
   2  10  -6      360.29      302.81     14.04 o
   4  10  -6      868.42      831.13      5.61 o
   6  10  -6      579.19      576.92      4.81 o
   8  10  -6      937.63      947.50      6.57 o
  10  10  -6      276.46      280.32      5.19 o
  12  10  -6      164.82      180.29      5.11 o
  -9  11  -6      162.65      144.74     13.71 o
  -7  11  -6      170.97      166.71     10.90 o
  -5  11  -6      302.39      267.94     12.34 o
  -3  11  -6      341.89      276.68     14.55 o
  -1  11  -6      188.33      152.94      2.86 o
   1  11  -6      254.18      210.81     13.34 o
   3  11  -6        6.44        7.06      2.91 o
   5  11  -6      405.70      417.46      5.36 o
   7  11  -6      638.36      749.51      6.02 o
   9  11  -6       28.61       37.95      4.32 o
  11  11  -6       39.80       44.89      4.56 o
  -8  12  -6        8.80       17.61      4.06 o
  -6  12  -6      826.75      678.19     34.95 o
  -4  12  -6       80.90       82.38      2.62 o
  -2  12  -6       76.60       74.57      3.11 o
   0  12  -6       88.20       55.60      3.05 o
   2  12  -6      263.36      256.12      8.78 o
   4  12  -6       64.30       74.23      4.20 o
   6  12  -6      457.86      484.93      5.39 o
   8  12  -6      137.70      162.75      4.59 o
  10  12  -6      315.34      286.12      4.28 o
  -7  13  -6      868.94      826.99     19.33 o
  -5  13  -6        5.55       18.40      4.05 o
  -3  13  -6       43.10       34.15      2.21 o
  -1  13  -6      431.44      417.36     11.08 o
   1  13  -6      617.84      630.01     18.01 o
   3  13  -6      600.26      639.59      5.26 o
   5  13  -6      487.21      534.83      5.64 o
   7  13  -6       35.46       47.46      4.17 o
   9  13  -6       80.33       59.19      4.43 o
  -8  14  -6       79.03       53.36      2.69 o
  -6  14  -6      183.06      152.28      2.86 o
  -4  14  -6      272.43      268.59     17.86 o
  -2  14  -6      805.94      723.64     72.82 o
   0  14  -6      731.49      668.22     34.16 o
   2  14  -6        5.88        1.73      2.34 o
   4  14  -6      765.27      746.99      5.53 o
   6  14  -6      520.77      533.29      5.83 o
   8  14  -6      169.20      181.85      4.78 o
  -7  15  -6        6.57        6.07      8.21 o
  -5  15  -6      266.44      280.27      7.97 o
  -3  15  -6      676.46      653.29     17.50 o
  -1  15  -6     1488.39     1459.20     68.91 o
   1  15  -6      177.40      157.97     16.58 o
   3  15  -6      172.03      178.32      3.67 o
   5  15  -6      367.83      367.80      5.44 o
   7  15  -6      391.87      388.67      4.77 o
  -6  16  -6      190.89      133.29     13.04 o
  -4  16  -6       44.84       44.35      4.81 o
  -2  16  -6       71.95       70.14      4.44 o
   0  16  -6      908.46      887.07     31.81 o
   2  16  -6      652.62      657.13     26.74 o
   4  16  -6     1054.93     1129.08      7.44 o
   6  16  -6       94.80      107.16      4.61 o
  -3  17  -6       64.94       62.70      8.01 o
  -1  17  -6      418.50      388.64     26.21 o
   1  17  -6      163.90      160.75      3.98 o
   3  17  -6      389.06      339.10      4.61 o
   5  17  -6      101.47      112.95      4.65 o
  -2  18  -6      130.97      119.73      3.72 o
   0  18  -6      116.08      106.76      3.10 o
   2  18  -6      118.88       96.96      3.09 o
   4  18  -6        8.82        4.09      4.31 o
 -13   1  -5       18.18       20.19      2.38 o
 -11   1  -5       73.08       89.60      6.54 o
  -9   1  -5      320.38      316.60      8.71 o
  -7   1  -5      464.99      479.31     14.48 o
  -5   1  -5      317.99      339.01      9.32 o
  -3   1  -5     1107.28     1105.60     33.74 o
  -1   1  -5     2489.12     2830.86     17.85 o
   1   1  -5      976.62      888.48    105.48 o
   3   1  -5     3888.23     3335.07    626.40 o
   5   1  -5     2757.50     2503.89    143.22 o
   7   1  -5       49.93       39.32      3.07 o
   9   1  -5       27.92       29.82      3.28 o
  11   1  -5      261.39      205.61     15.99 o
  13   1  -5      334.78      355.76      5.86 o
 -12   2  -5      406.57      407.45     19.47 o
 -10   2  -5      155.74      150.14      8.29 o
  -8   2  -5      459.32      551.13     19.76 o
  -6   2  -5       33.46       39.15      4.34 o
  -4   2  -5     1132.09     1236.96     68.33 o
  -2   2  -5     2313.60     2548.65    121.01 o
   0   2  -5     1184.57     1064.19     76.11 o
   2   2  -5     3452.84     3164.89    619.35 o
   4   2  -5     1617.73     1661.05    154.84 o
   6   2  -5      219.19      209.80      6.28 o
   8   2  -5      615.93      526.89     48.78 o
  10   2  -5     1252.27     1208.10     42.96 o
  12   2  -5      330.95      323.09      5.56 o
 -13   3  -5      199.42      194.45      4.58 o
 -11   3  -5      112.46      105.88     10.18 o
  -9   3  -5      270.28      276.95     11.60 o
  -7   3  -5     1696.63     1808.95    119.83 o
  -5   3  -5      756.00      825.52     28.93 o
  -3   3  -5     1224.59     1366.13     53.68 o
  -1   3  -5     1353.58     1226.23     71.19 o
   1   3  -5     8422.00     7887.30    193.25 o
   3   3  -5      977.87      973.74     39.61 o
   5   3  -5      486.87      403.26     14.35 o
   7   3  -5     1028.84      938.15    102.41 o
   9   3  -5     2706.63     2241.11     53.62 o
  11   3  -5      354.11      358.47      5.62 o
  13   3  -5       51.68       53.83      4.55 o
 -12   4  -5      340.74      325.00     21.43 o
 -10   4  -5      146.05      137.48      8.92 o
  -8   4  -5     1138.69     1196.19     24.08 o
  -6   4  -5     3451.30     3541.88     35.25 o
  -4   4  -5      647.84      688.17     25.70 o
  -2   4  -5      259.96      237.86      5.96 o
   0   4  -5     1561.90     1693.16    161.75 o
   2   4  -5     5507.81     6002.71     49.99 o
   4   4  -5      848.38      712.56      5.10 o
   6   4  -5     1149.54     1027.65    176.80 o
   8   4  -5     2376.43     2250.65    227.90 o
  10   4  -5      518.33      513.44      5.95 o
  12   4  -5        6.32        8.45      4.21 o
  14   4  -5      140.90      132.56      4.03 o
 -11   5  -5      386.59      415.20      9.56 o
  -9   5  -5      711.06      729.75     60.59 o
  -7   5  -5       44.19       43.13      4.15 o
  -5   5  -5      850.26      841.01     53.61 o
  -3   5  -5     2112.82     1993.02    216.56 o
  -1   5  -5      748.16      626.00     18.63 o
   1   5  -5     2847.55     2818.13    112.26 o
   3   5  -5     2309.36     2095.10    296.27 o
   5   5  -5     1333.35     1429.01    216.26 o
   7   5  -5      740.16      683.25      5.55 o
   9   5  -5     1103.72     1230.08      7.39 o
  11   5  -5      376.30      485.44      5.65 o
  13   5  -5      347.71      406.66      6.11 o
 -12   6  -5      233.28      221.34      3.24 o
 -10   6  -5       24.29       24.33      7.08 o
  -8   6  -5      136.60      115.90      5.05 o
  -6   6  -5     2876.06     2867.01     55.41 o
  -4   6  -5     2781.31     2772.63     66.62 o
  -2   6  -5     4844.33     4823.33    131.61 o
   0   6  -5      208.23      250.57     11.90 o
   2   6  -5     2536.58     2403.22     36.09 o
   4   6  -5     3091.31     3420.87     11.29 o
   6   6  -5      762.71      652.83      5.22 o
   8   6  -5      204.02      239.41      4.92 o
  10   6  -5       37.09       40.98      4.26 o
  12   6  -5      151.90      137.10      3.64 o
 -11   7  -5        2.32        4.76      2.90 o
  -9   7  -5      125.82      124.18      3.48 o
  -7   7  -5      336.56      311.86     17.46 o
  -5   7  -5     2831.98     2904.76    236.41 o
  -3   7  -5     2562.70     2598.37     20.58 o
  -1   7  -5      345.43      355.74     22.18 o
   1   7  -5      475.14      487.38     18.76 o
   3   7  -5      373.29      364.28     43.90 o
   5   7  -5      218.07      254.18      5.03 o
   7   7  -5     4079.98     3631.11     10.55 o
   9   7  -5      393.87      414.66      5.44 o
  11   7  -5       75.91       85.75      4.29 o
  13   7  -5       66.87       68.19      3.64 o
 -12   8  -5       62.29       64.90      4.59 o
 -10   8  -5       74.15       71.40      2.79 o
  -8   8  -5      195.20      197.16     11.27 o
  -6   8  -5      308.07      303.39     10.86 o
  -4   8  -5     2447.21     2411.31     44.32 o
  -2   8  -5      639.04      629.97     50.60 o
   0   8  -5      777.64      807.10     64.57 o
   2   8  -5      374.07      349.41      9.37 o
   4   8  -5     2324.35     2449.79      9.56 o
   6   8  -5     1492.24     1335.65      6.71 o
   8   8  -5      987.94     1011.38      6.77 o
  10   8  -5       30.72       25.14      4.13 o
  12   8  -5       72.75       86.63      4.72 o
 -11   9  -5      117.76       89.37      7.37 o
  -9   9  -5      104.04      108.81      9.07 o
  -7   9  -5       29.82       36.87      2.57 o
  -5   9  -5     1621.09     1637.63    116.76 o
  -3   9  -5     2269.15     2227.01     58.81 o
  -1   9  -5     3981.61     3746.35      8.76 o
   1   9  -5      646.44      615.53     41.56 o
   3   9  -5       27.79       15.86      3.05 o
   5   9  -5      745.56      792.08      6.37 o
   7   9  -5      818.48      930.03      6.41 o
   9   9  -5      206.58      219.92      3.84 o
  11   9  -5      280.36      321.77      5.40 o
 -10  10  -5      157.17      145.23     12.11 o
  -8  10  -5      293.51      283.21      9.10 o
  -6  10  -5      848.05      895.88      4.81 o
  -4  10  -5     1723.17     1691.88     25.09 o
  -2  10  -5      914.03      896.79     17.16 o
   0  10  -5     2152.48     2064.07     44.22 o
   2  10  -5     1648.37     1516.33     59.93 o
   4  10  -5      777.58      791.73      6.24 o
   6  10  -5       13.97       18.31      3.92 o
   8  10  -5     1120.30     1178.04      7.16 o
  10  10  -5       90.65      121.31      4.55 o
  12  10  -5       13.14       22.56      4.40 o
  -9  11  -5      276.59      261.64     14.18 o
  -7  11  -5      704.44      718.11     38.59 o
  -5  11  -5     2131.04     2199.58    131.04 o
  -3  11  -5      929.68      868.47      9.54 o
  -1  11  -5      443.38      429.39     26.36 o
   1  11  -5      717.68      627.26     41.80 o
   3  11  -5     1832.67     1754.44      7.54 o
   5  11  -5     2396.68     2505.16      9.23 o
   7  11  -5     1390.40     1373.24      6.75 o
   9  11  -5       10.55       19.06      4.06 o
  11  11  -5       32.45       27.32      4.43 o
 -10  12  -5      103.63       76.62      7.32 o
  -8  12  -5      227.88      209.70      3.39 o
  -6  12  -5       14.91       17.55      2.43 o
  -4  12  -5      163.38      185.41     10.01 o
  -2  12  -5      604.03      622.59     18.85 o
   0  12  -5     1688.76     1756.93      9.17 o
   2  12  -5      895.75      874.15     47.34 o
   4  12  -5      136.38      145.72      4.47 o
   6  12  -5      212.82      210.98      4.59 o
   8  12  -5     1016.86      972.24      5.91 o
  10  12  -5      740.04      832.72      6.89 o
  -9  13  -5      111.20       99.79      7.86 o
  -7  13  -5      428.85      432.69     30.10 o
  -5  13  -5      263.02      241.11     11.64 o
  -3  13  -5      502.56      462.36     10.39 o
  -1  13  -5      542.04      532.25     10.65 o
   1  13  -5     1280.40     1231.57     67.78 o
   3  13  -5       27.49       33.40      2.97 o
   5  13  -5      221.08      206.77      4.55 o
   7  13  -5      175.10      194.61      4.61 o
   9  13  -5      750.54      773.58      6.72 o
  -8  14  -5      113.18       98.44      3.51 o
  -6  14  -5      244.95      208.36     26.36 o
  -4  14  -5      318.04      289.67     15.36 o
  -2  14  -5      193.81      164.46      2.98 o
   0  14  -5      158.85      155.65      3.43 o
   2  14  -5      215.27      188.93      3.88 o
   4  14  -5      110.43      117.87      3.30 o
   6  14  -5      296.70      343.49      5.11 o
   8  14  -5      165.26      144.62      4.70 o
  10  14  -5       24.00       28.34      4.55 o
  -7  15  -5       22.88       24.94      3.17 o
  -5  15  -5      651.49      625.54     27.66 o
  -3  15  -5       14.86       18.99      2.83 o
  -1  15  -5        1.01        8.87      7.17 o
   1  15  -5      757.89      725.90      5.13 o
   3  15  -5      122.38      118.85      3.47 o
   5  15  -5       11.89        7.67      4.11 o
   7  15  -5      361.02      368.40      5.48 o
   9  15  -5      158.23      157.91      4.00 o
  -6  16  -5        7.53       11.74      3.12 o
  -4  16  -5       58.51       58.95      4.44 o
  -2  16  -5      262.79      230.52      3.81 o
   0  16  -5       12.79       20.94      3.59 o
   2  16  -5      129.63      124.16      3.87 o
   4  16  -5        3.77       -3.43      4.01 o
   6  16  -5        6.38       13.27      4.02 o
   8  16  -5        2.45       10.22      4.35 o
  -5  17  -5        2.41       -2.09      3.92 o
  -3  17  -5      462.61      412.70     12.75 o
  -1  17  -5      286.00      274.53      6.01 o
   1  17  -5      645.39      653.80      5.32 o
   3  17  -5      240.33      242.11      4.17 o
   5  17  -5      133.80      116.53      4.65 o
   7  17  -5      385.62      312.03      5.82 o
  -4  18  -5      198.68      138.81      3.06 o
  -2  18  -5       26.94       23.72      6.21 o
   0  18  -5       61.01       54.57      5.31 o
   2  18  -5      242.84      210.09      5.08 o
   4  18  -5      108.04       93.84      3.67 o
  -1  19  -5      160.84      135.22     14.45 o
   1  19  -5      581.87      527.25      5.54 o
 -12   0  -4      925.23     1038.04     15.10 o
 -10   0  -4      212.45      231.76     37.60 o
  -8   0  -4     5509.00     6274.86    284.10 o
  -6   0  -4     1771.51     2248.78      9.55 o
  -4   0  -4      764.95      913.04      7.26 o
  -2   0  -4     2263.05     2748.22     12.18 o
   0   0  -4     1636.98     1474.82      9.83 o
   2   0  -4     1495.90     1491.36     10.94 o
   4   0  -4     4993.27     4898.86     17.38 o
   6   0  -4     1139.42     1206.27      8.70 o
   8   0  -4       33.23       53.90      4.40 o
  10   0  -4      959.22      767.72      6.41 o
 -13   1  -4       78.57       73.30      5.19 o
 -11   1  -4      127.42      146.62      7.72 o
  -9   1  -4      176.92      194.83      8.35 o
  -7   1  -4     1331.59     1278.79    164.25 o
  -5   1  -4     1486.20     1592.54      8.65 o
  -3   1  -4      235.03      151.16      3.84 o
  -1   1  -4     3672.28     3630.62     10.20 o
   1   1  -4       15.63       18.18      4.03 o
   3   1  -4      153.39      118.64      9.54 o
   5   1  -4      676.46      588.14     63.70 o
   7   1  -4     3102.74     2424.40    352.39 o
   9   1  -4      681.21      677.95     42.03 o
  11   1  -4      433.19      476.01      6.11 o
 -12   2  -4      197.02      183.70     14.43 o
 -10   2  -4      289.10      293.27      8.37 o
  -8   2  -4     1341.04     1442.47      9.61 o
  -6   2  -4      733.82      795.48     97.79 o
  -4   2  -4     1350.96     1916.87      9.55 o
  -2   2  -4      839.92      848.89      4.96 o
   0   2  -4      572.40      675.10      5.70 o
   2   2  -4     3487.67     3793.85    272.84 o
   4   2  -4     1548.42     1369.49     10.30 o
   6   2  -4     1910.61     1778.65    163.00 o
   8   2  -4     1770.30     1696.90     44.71 o
  10   2  -4      149.42      113.50      3.58 o
  12   2  -4       60.30       53.10      3.25 o
 -13   3  -4       14.48       18.81      2.24 o
 -11   3  -4      118.15      134.71      3.28 o
  -9   3  -4       10.99       18.48      2.38 o
  -7   3  -4     2845.52     2689.82     79.94 o
  -5   3  -4     1289.84     1379.31     87.01 o
  -3   3  -4     1651.77     1874.33      9.71 o
  -1   3  -4     1349.29     1183.46     49.19 o
   3   3  -4     2146.03     2050.16    143.04 o
   5   3  -4      680.82      657.86     92.52 o
   7   3  -4      137.12      106.35      2.94 o
   9   3  -4       96.95      100.37      4.55 o
  11   3  -4       20.88       11.52      4.15 o
  13   3  -4      226.30      215.06      4.35 o
 -12   4  -4       81.83       82.88      5.81 o
 -10   4  -4       46.58       57.89      2.52 o
  -8   4  -4       30.21       46.60      7.33 o
  -6   4  -4      711.84      728.81      4.33 o
  -4   4  -4     3444.63     3514.88     30.44 o
  -2   4  -4     7753.25     8101.92     34.30 o
   0   4  -4       48.73       78.81      6.63 o
   2   4  -4     3020.94     3227.72    151.21 o
   4   4  -4     4599.46     4497.87    573.97 o
   6   4  -4      634.54      601.04     48.99 o
   8   4  -4     1252.33     1262.80      7.74 o
  10   4  -4      199.67      181.83      3.64 o
  12   4  -4      341.58      311.12      4.56 o
  14   4  -4       38.90       30.68      3.20 o
 -13   5  -4       19.85       20.87      3.93 o
 -11   5  -4        6.56       11.19      1.91 o
  -9   5  -4     1032.30     1015.82    134.95 o
  -7   5  -4      345.06      350.36     28.16 o
  -5   5  -4      811.95      862.73     35.63 o
  -3   5  -4      626.68      635.28      5.13 o
  -1   5  -4     1060.57      984.65     29.91 o
   1   5  -4      593.45      463.50     12.56 o
   3   5  -4     2957.67     2919.87    325.27 o
   5   5  -4     1004.35     1026.31      6.48 o
   7   5  -4       71.45       73.55      3.28 o
   9   5  -4      191.48      177.41      3.68 o
  11   5  -4      150.60      172.01      4.68 o
  13   5  -4      660.64      699.03      7.13 o
 -12   6  -4      339.23      330.87     23.40 o
 -10   6  -4      188.53      188.17      4.66 o
  -8   6  -4      220.18      227.22     25.14 o
  -6   6  -4      563.29      542.30      3.95 o
  -4   6  -4     5766.22     5907.50    151.41 o
  -2   6  -4     9604.94    10204.09    369.43 o
   0   6  -4     2487.32     2585.17    125.99 o
   2   6  -4     3098.76     2815.95    179.94 o
   4   6  -4     1557.80     1865.35      8.96 o
   6   6  -4     3306.76     3389.10     10.98 o
   8   6  -4      449.20      415.09      4.55 o
  10   6  -4      597.58      670.14      6.13 o
  12   6  -4      396.74      350.04      4.62 o
  14   6  -4        3.09       11.67      3.10 o
 -11   7  -4      962.93      945.44     46.67 o
  -9   7  -4     1520.49     1663.00     39.84 o
  -7   7  -4      329.10      352.64     11.01 o
  -5   7  -4      359.84      390.39     32.68 o
  -3   7  -4     3081.55     2888.70    290.42 o
  -1   7  -4     1986.76     2007.42    202.19 o
   1   7  -4       74.64       47.87      3.48 o
   3   7  -4     1147.95      978.83      6.44 o
   5   7  -4     7499.65     6900.74     14.67 o
   7   7  -4       17.36       13.38      4.10 o
   9   7  -4      222.88      259.05      4.95 o
  11   7  -4      558.62      548.60      5.04 o
  13   7  -4      410.82      408.33      5.14 o
 -12   8  -4        4.83        7.09      2.19 o
 -10   8  -4     1067.38     1046.78     14.04 o
  -8   8  -4     1138.56     1091.10      6.58 o
  -6   8  -4      250.87      266.39     19.20 o
  -4   8  -4     3405.92     3399.88    281.19 o
  -2   8  -4     2156.63     2194.13    178.50 o
   0   8  -4      130.82      121.46      5.47 o
   2   8  -4      187.51      185.87      8.77 o
   4   8  -4     1505.98     1362.13      7.02 o
   6   8  -4     5126.94     4563.42     11.68 o
   8   8  -4      174.49      182.54      4.65 o
  10   8  -4      217.34      225.46      4.79 o
  12   8  -4      382.72      411.41      5.83 o
 -11   9  -4      185.20      182.32      8.73 o
  -9   9  -4       25.85       33.14      7.29 o
  -7   9  -4      113.43      111.55     10.67 o
  -5   9  -4      200.91      162.66      3.07 o
  -3   9  -4     2188.82     1928.29    163.41 o
  -1   9  -4     4795.85     4425.26     38.63 o
   1   9  -4      269.55      245.12      3.34 o
   3   9  -4     1872.85     1988.60      8.87 o
   5   9  -4     3236.98     3303.97     10.67 o
   7   9  -4      996.97     1109.16      6.91 o
   9   9  -4      708.23      766.46      6.28 o
  11   9  -4      199.79      199.21      3.98 o
  13   9  -4       60.85       64.51      4.67 o
 -10  10  -4      728.10      677.25     28.78 o
  -8  10  -4      121.86      126.85      5.93 o
  -6  10  -4     1052.56     1013.75     82.18 o
  -4  10  -4      367.79      341.41     19.62 o
  -2  10  -4      294.25      310.35     15.15 o
   0  10  -4     2652.54     2554.37     53.67 o
   2  10  -4     1842.70     1884.89    155.28 o
   4  10  -4      901.32      928.54      6.73 o
   6  10  -4      268.82      300.06      4.92 o
   8  10  -4      374.20      412.37      5.27 o
  10  10  -4      273.85      271.46      5.03 o
  12  10  -4      335.41      403.57      5.82 o
 -11  11  -4        0.63        0.01      2.38 o
  -9  11  -4        1.13        4.31      2.98 o
  -7  11  -4      157.67      144.02      7.75 o
  -5  11  -4      347.32      318.87     20.91 o
  -3  11  -4      210.11      222.74     15.35 o
  -1  11  -4      126.19      114.34      3.54 o
   1  11  -4      715.68      743.06      5.15 o
   3  11  -4       64.77       51.41      2.80 o
   5  11  -4      971.16      988.59      6.73 o
   7  11  -4      330.20      356.72      5.20 o
   9  11  -4      248.03      236.72      3.84 o
  11  11  -4      105.04      158.76      4.73 o
 -10  12  -4      202.44      184.27     10.34 o
  -8  12  -4      574.84      572.66     30.94 o
  -6  12  -4      580.79      513.52     14.05 o
  -4  12  -4      221.27      229.78     13.51 o
  -2  12  -4      791.19      744.22      4.48 o
   0  12  -4     2946.39     2743.15    145.51 o
   2  12  -4     2548.61     2439.87     41.38 o
   4  12  -4       32.86       53.65      4.27 o
   6  12  -4      403.36      381.24      4.18 o
   8  12  -4       19.59       39.67      4.00 o
  10  12  -4        6.04        8.88      2.79 o
  -9  13  -4      130.92      106.06      6.53 o
  -7  13  -4      774.82      729.37      5.09 o
  -5  13  -4      169.86      171.24      3.10 o
  -3  13  -4     1029.48     1084.47     66.52 o
  -1  13  -4      330.63      340.48      3.43 o
   1  13  -4      210.97      214.45      6.32 o
   3  13  -4      353.57      336.50      8.61 o
   5  13  -4      836.78      781.78      5.48 o
   7  13  -4      355.76      337.15      4.15 o
   9  13  -4      411.85      462.21      5.54 o
  11  13  -4      124.56      106.46      3.68 o
  -8  14  -4      208.70      202.02      3.43 o
  -6  14  -4      100.38       81.43      2.81 o
  -4  14  -4       27.02       21.22      2.98 o
  -2  14  -4        9.42       11.14      2.92 o
   0  14  -4      363.00      338.72      3.49 o
   2  14  -4      741.96      769.49     21.73 o
   4  14  -4      132.21      137.16      4.61 o
   6  14  -4      266.88      266.41      4.82 o
   8  14  -4       98.94      128.92      4.54 o
  10  14  -4      152.08      136.46      4.90 o
  -7  15  -4     1075.55      941.90     46.76 o
  -5  15  -4       47.47       62.18      3.44 o
  -3  15  -4        0.15        2.69      2.05 o
  -1  15  -4      832.47      790.84     12.38 o
   1  15  -4      266.88      261.72      8.89 o
   3  15  -4      596.98      622.04      5.33 o
   5  15  -4      165.85      171.37      4.70 o
   7  15  -4       11.94        9.50      2.87 o
   9  15  -4      296.33      267.21      4.35 o
  -6  16  -4      386.61      341.26     24.60 o
  -4  16  -4      313.00      311.67     19.90 o
  -2  16  -4      677.92      684.96     15.98 o
   0  16  -4      606.18      584.91     25.42 o
   2  16  -4      304.45      297.36      7.82 o
   4  16  -4      164.76      176.08      4.78 o
   6  16  -4      169.94      180.59      4.85 o
   8  16  -4      979.81      997.46      7.59 o
  -5  17  -4        6.76        9.42      3.10 o
  -3  17  -4       63.52       56.60      8.60 o
  -1  17  -4     1063.55     1011.74      5.76 o
   1  17  -4      288.54      265.65      5.40 o
   3  17  -4      246.69      229.03      3.67 o
   5  17  -4        4.11        1.71      4.23 o
   7  17  -4      309.95      272.07      4.40 o
  -4  18  -4      253.04      207.93      3.58 o
  -2  18  -4       82.52       60.80      6.49 o
   0  18  -4       89.52       92.24      8.43 o
   2  18  -4      425.31      375.30     15.27 o
   4  18  -4      139.29      128.66      4.80 o
   6  18  -4       32.16       44.13      4.51 o
  -3  19  -4      126.54      121.36      5.29 o
  -1  19  -4       50.76       55.94      3.39 o
   1  19  -4      350.41      330.81      9.64 o
   3  19  -4      198.07      158.74      9.54 o
 -13   1  -3      369.45      379.43     21.04 o
 -11   1  -3      958.62     1138.59     19.51 o
  -9   1  -3      225.33      222.45     14.84 o
  -7   1  -3      257.25      265.27      4.34 o
  -5   1  -3      274.92      221.06     21.77 o
  -3   1  -3     3355.74     3723.29     14.00 o
  -1   1  -3      560.11      485.43      5.02 o
   1   1  -3     2097.64     2174.07     27.73 o
   3   1  -3     1326.87     1030.06     57.20 o
   5   1  -3     2440.91     2438.33    142.95 o
   7   1  -3      551.51      512.33     85.13 o
   9   1  -3     2057.40     1865.37    273.60 o
  11   1  -3     1033.35     1051.38      7.74 o
 -14   2  -3       91.65       95.93      5.02 o
 -12   2  -3       57.20       56.49      4.98 o
 -10   2  -3      635.88      714.05      7.29 o
  -8   2  -3      528.89      517.80     14.74 o
  -6   2  -3     4024.75     3957.51    397.83 o
  -4   2  -3     3728.57     3831.37    388.38 o
   4   2  -3      837.73      676.84     86.33 o
   6   2  -3     1680.27     1402.59     72.45 o
   8   2  -3      464.10      447.65     20.55 o
  10   2  -3       34.23       30.27      3.13 o
  12   2  -3       24.67       27.98      3.13 o
 -13   3  -3      540.65      541.76     33.40 o
 -11   3  -3      488.01      557.47     10.45 o
  -9   3  -3      101.37      106.39      4.43 o
  -7   3  -3     1909.31     2046.75     74.77 o
  -5   3  -3      493.17      407.83      3.80 o
  -3   3  -3     3510.56     3493.96    187.04 o
  -1   3  -3        3.16       14.30      5.87 o
   1   3  -3      313.81      224.50     11.04 o
   3   3  -3      988.65      786.13     76.96 o
   5   3  -3     2003.01     2004.28    220.27 o
   7   3  -3      625.49      732.74      6.61 o
   9   3  -3      144.14      126.06      3.62 o
  11   3  -3      111.87      123.54      4.60 o
 -12   4  -3      598.51      659.65     16.29 o
 -10   4  -3      692.43      727.43     28.76 o
  -8   4  -3      242.19      308.51      9.75 o
  -6   4  -3       31.79       63.51      3.33 o
  -4   4  -3     5262.71     5285.52    767.31 o
  -2   4  -3     9901.19    10443.64    627.90 o
   0   4  -3     8426.86     9051.42     21.85 o
   2   4  -3     3711.36     3823.02    184.56 o
   4   4  -3      791.19      791.86      6.47 o
   6   4  -3      495.27      478.17      5.89 o
   8   4  -3     1093.88     1049.30      7.34 o
  10   4  -3     1083.58     1164.69      7.53 o
  12   4  -3      105.69      137.02      4.56 o
 -13   5  -3       32.23       28.07      2.67 o
 -11   5  -3       59.42       68.23      2.29 o
  -9   5  -3      542.45      587.43      8.65 o
  -7   5  -3     1220.41     1218.88      6.26 o
  -5   5  -3     2204.98     2137.01     72.47 o
  -3   5  -3     2317.03     2405.87    149.65 o
  -1   5  -3      156.04      177.11     17.85 o
   1   5  -3     5735.97     5466.56     37.48 o
   5   5  -3     1034.38     1000.22      7.24 o
   7   5  -3     2201.26     2172.76      9.22 o
   9   5  -3     1385.96     1451.36      8.01 o
  11   5  -3      197.73      184.27      3.72 o
  13   5  -3      159.88      171.63      4.04 o
 -12   6  -3      323.92      309.24     18.41 o
 -10   6  -3      163.48      173.49      8.52 o
  -8   6  -3       23.54       25.94      9.05 o
  -6   6  -3      517.49      512.84     30.74 o
  -4   6  -3     1441.19     1652.01    139.64 o
  -2   6  -3      460.84      511.64     41.64 o
   0   6  -3     3698.51     3788.57    365.08 o
   2   6  -3     1559.58     1602.17     37.26 o
   4   6  -3     1354.48     1577.62      8.63 o
   6   6  -3      397.01      332.30      5.30 o
   8   6  -3     3292.80     2785.11      9.55 o
  10   6  -3     1396.37     1217.55      6.75 o
  12   6  -3      373.99      415.85      5.71 o
  14   6  -3      103.62      103.60      3.78 o
 -13   7  -3       78.63       76.54      2.91 o
 -11   7  -3       46.71       41.76      3.20 o
  -9   7  -3      182.82      181.01      8.52 o
  -7   7  -3      408.94      446.48     28.46 o
  -5   7  -3      174.75      188.54      3.18 o
  -3   7  -3      179.06      133.64      2.99 o
  -1   7  -3      263.59      341.96      5.15 o
   1   7  -3      564.41      525.73     11.46 o
   3   7  -3     3077.76     3262.30     11.43 o
   5   7  -3     1718.17     1846.67      8.77 o
   7   7  -3     1609.68     1619.74      8.18 o
   9   7  -3     1090.98     1226.26      7.39 o
  11   7  -3      137.71      118.53      3.41 o
  13   7  -3      133.08      153.32      5.01 o
 -12   8  -3      114.13      104.61      6.39 o
 -10   8  -3      456.61      478.40      3.62 o
  -8   8  -3      260.00      276.88      3.69 o
  -6   8  -3      814.40      706.58      4.27 o
  -4   8  -3      868.83      902.01     67.10 o
  -2   8  -3     1026.19     1064.24     51.23 o
   0   8  -3      104.77       59.44      2.76 o
   2   8  -3     1390.69     1182.15     29.46 o
   4   8  -3      187.12      185.55      3.94 o
   6   8  -3     1451.37     1257.18      6.67 o
   8   8  -3     1039.53     1131.54      6.92 o
  10   8  -3      902.05      833.11      5.77 o
  12   8  -3       66.76       66.97      4.57 o
 -11   9  -3      206.46      182.19     13.41 o
  -9   9  -3      352.30      371.91      7.26 o
  -7   9  -3      219.52      237.16     18.88 o
  -5   9  -3     1203.40     1193.29     29.51 o
  -3   9  -3      747.01      731.17     36.55 o
  -1   9  -3      312.71      339.03     13.33 o
   1   9  -3      560.51      518.19     15.94 o
   3   9  -3     1398.85     1374.71    129.48 o
   5   9  -3      387.58      397.08      5.40 o
   7   9  -3     1692.33     1675.52      7.33 o
   9   9  -3      873.11      956.15      6.84 o
  11   9  -3       55.76       72.63      4.27 o
  13   9  -3        4.87        2.59      4.28 o
 -12  10  -3       35.59       25.68      2.69 o
 -10  10  -3      158.39      147.09      3.10 o
  -8  10  -3      737.97      742.74     52.80 o
  -6  10  -3     1141.68     1126.81     59.20 o
  -4  10  -3      531.42      527.44      4.41 o
  -2  10  -3      554.42      564.01     17.60 o
   0  10  -3     1754.92     1843.46     31.13 o
   2  10  -3      909.69      885.66     87.22 o
   4  10  -3     3844.51     3461.28     10.47 o
   6  10  -3      241.90      226.77      3.90 o
   8  10  -3     1025.31     1157.25      7.06 o
  10  10  -3      315.13      383.92      5.48 o
  12  10  -3      167.89      218.16      5.12 o
 -11  11  -3      184.07      173.39     10.86 o
  -9  11  -3      206.51      199.26      3.14 o
  -7  11  -3      479.73      452.09      4.27 o
  -5  11  -3      626.45      640.79      4.57 o
  -3  11  -3     2007.18     1993.18     45.00 o
  -1  11  -3     6000.35     5572.56    241.60 o
   1  11  -3     4011.17     3741.14      9.17 o
   3  11  -3      752.03      746.55     34.16 o
   5  11  -3      629.79      598.12      4.98 o
   7  11  -3      894.92      998.29      6.53 o
   9  11  -3     1440.37     1581.94      8.07 o
  11  11  -3      521.18      549.93      5.36 o
 -10  12  -3      133.78      137.48      6.16 o
  -8  12  -3       92.99       96.01      3.38 o
  -6  12  -3      740.75      752.96     23.63 o
  -4  12  -3     1413.67     1394.49     29.84 o
  -2  12  -3      166.70      171.81      3.44 o
   0  12  -3      560.11      571.36     11.90 o
   2  12  -3     1195.06     1223.38     53.39 o
   4  12  -3     2145.77     2189.11      9.16 o
   6  12  -3      577.65      558.52      4.77 o
   8  12  -3      336.65      305.42      4.04 o
  10  12  -3       45.29       49.48      4.20 o
  -9  13  -3       40.00       33.72      3.26 o
  -7  13  -3      447.54      417.48     43.70 o
  -5  13  -3     1097.94     1107.69     21.37 o
  -3  13  -3       21.13       25.32      2.47 o
  -1  13  -3      948.29      984.62      9.61 o
   1  13  -3       84.92       88.42      2.82 o
   3  13  -3     1774.42     1683.83      6.65 o
   5  13  -3       73.31       62.50      3.16 o
   7  13  -3      130.11      125.78      3.39 o
   9  13  -3       74.22       81.96      3.30 o
  11  13  -3      213.03      201.82      4.18 o
  -8  14  -3      448.22      390.97      4.19 o
  -6  14  -3      302.03      298.43     14.00 o
  -4  14  -3       65.62       71.59      9.79 o
  -2  14  -3       49.37       64.29      8.12 o
   0  14  -3      116.44      114.67      3.69 o
   2  14  -3      509.32      477.91     27.22 o
   4  14  -3      519.32      561.95     33.88 o
   6  14  -3       91.80       85.09      3.21 o
   8  14  -3      183.40      186.73      3.80 o
  10  14  -3      356.06      353.91      4.80 o
  -9  15  -3      225.20      219.23      4.53 o
  -7  15  -3      488.37      469.81     45.06 o
  -5  15  -3      274.19      267.30      5.30 o
  -3  15  -3       33.09       33.76      2.90 o
  -1  15  -3       73.08       72.32      4.60 o
   1  15  -3      347.47      356.91     17.13 o
   3  15  -3      443.63      475.90     13.68 o
   5  15  -3      185.98      163.82      4.56 o
   7  15  -3      265.51      264.26      5.11 o
   9  15  -3      268.70      252.21      4.37 o
  -8  16  -3       60.83       52.38      5.98 o
  -6  16  -3      232.60      221.92     24.69 o
  -4  16  -3      134.70      130.81      9.04 o
  -2  16  -3       13.10       12.15      4.38 o
   0  16  -3       50.78       51.23      3.18 o
   2  16  -3       14.93       18.16      4.65 o
   4  16  -3      214.86      191.32      5.65 o
   6  16  -3       11.98       15.37      4.26 o
   8  16  -3       85.54       80.52      4.56 o
  -7  17  -3      444.41      396.99     12.54 o
  -5  17  -3      915.45      928.62     37.79 o
  -3  17  -3      304.09      328.38      4.14 o
  -1  17  -3      356.62      311.29      6.19 o
   1  17  -3      293.70      280.99     15.09 o
   3  17  -3      450.49      425.97     18.58 o
   5  17  -3      275.04      297.32      5.24 o
   7  17  -3      379.29      379.05      5.80 o
  -4  18  -3      219.44      170.65      6.46 o
  -2  18  -3      407.48      371.01      7.59 o
   0  18  -3      226.46      210.10      3.38 o
   2  18  -3      643.99      630.51     55.34 o
   4  18  -3       24.64       25.26      3.06 o
   6  18  -3      151.32      148.01      4.99 o
  -3  19  -3      611.55      517.20     41.98 o
  -1  19  -3      101.41      113.84      4.66 o
   1  19  -3      354.38      335.73      4.46 o
   3  19  -3      274.89      240.25      3.93 o
 -14   0  -2      516.23      503.84      4.97 o
 -12   0  -2     1016.40      885.13      6.63 o
 -10   0  -2     2978.88     2681.34     10.10 o
  -8   0  -2     3968.12     4174.00     12.57 o
  -6   0  -2     6740.52     6255.97     15.42 o
   0   0  -2     5875.62     5256.27     24.68 o
   2   0  -2     7838.31     6432.90     27.40 o
   4   0  -2     5394.62     3691.66     16.03 o
   6   0  -2     5562.95     4964.17     15.99 o
   8   0  -2     1855.46     1817.40      9.58 o
 -13   1  -2      426.56      457.29      5.78 o
 -11   1  -2       81.60       87.70      4.05 o
  -9   1  -2     3013.98     3013.80    259.88 o
  -7   1  -2      378.39      415.91      8.06 o
  -5   1  -2      417.65      358.67      6.04 o
  -3   1  -2     1855.36     1754.88     11.34 o
  -1   1  -2     2894.78     2800.23     17.13 o
   3   1  -2      176.21      262.78     21.51 o
   5   1  -2      156.03      166.44      9.53 o
   7   1  -2     1843.47     1724.07    227.32 o
   9   1  -2      371.72      354.37      4.65 o
 -14   2  -2      203.56      198.83      3.25 o
 -12   2  -2      949.92     1079.25     12.49 o
 -10   2  -2      280.37      332.97      4.23 o
  -8   2  -2     2927.07     3052.49     55.96 o
  -6   2  -2      836.65      916.59     51.70 o
  -4   2  -2       71.14       73.72      3.11 o
   2   2  -2       16.12       20.05      4.44 o
   4   2  -2     1429.23     1495.98    121.92 o
   6   2  -2     2097.38     2123.55     58.78 o
   8   2  -2      227.35      263.41      5.03 o
  10   2  -2      342.94      358.02      5.26 o
 -13   3  -2      107.82      117.03      7.28 o
 -11   3  -2      607.29      675.90     13.39 o
  -9   3  -2      581.72      571.08     53.94 o
  -7   3  -2     1200.21     1236.09     47.62 o
  -5   3  -2       43.81       91.40      9.13 o
  -3   3  -2     1182.10      948.94     87.69 o
  -1   3  -2     3105.04     2997.88    171.39 o
   5   3  -2     1385.89     1278.36      8.47 o
   7   3  -2     2365.66     2197.29      9.72 o
   9   3  -2      578.33      622.26      6.20 o
  11   3  -2      229.24      202.29      3.95 o
 -14   4  -2       75.63       80.09      2.64 o
 -12   4  -2      428.27      465.57     23.70 o
 -10   4  -2      158.25      180.17      6.08 o
  -8   4  -2      116.93      156.56      5.31 o
  -6   4  -2      903.65      962.18     33.94 o
  -4   4  -2     6786.75     7249.80     23.29 o
   0   4  -2     7975.82     8044.10     22.76 o
   2   4  -2    11255.41    11351.39     24.62 o
   4   4  -2     2955.24     3156.27     12.27 o
   6   4  -2      635.02      602.44      6.27 o
   8   4  -2     1715.29     1583.54      7.71 o
  10   4  -2      626.17      642.15      6.11 o
  12   4  -2      339.25      378.18      5.61 o
 -13   5  -2       15.85       21.43      4.55 o
 -11   5  -2      280.92      288.39     11.29 o
  -9   5  -2      642.00      723.22     37.59 o
  -7   5  -2       20.97       11.42      5.13 o
  -5   5  -2     1419.69     1424.34    103.94 o
  -3   5  -2     4489.71     4776.70    257.56 o
  -1   5  -2     7140.71     7127.62    383.99 o
   1   5  -2     5535.26     5825.35     17.86 o
   3   5  -2       81.07       80.50      3.93 o
   5   5  -2     1224.30     1337.20      8.21 o
   7   5  -2      252.91      242.60      5.01 o
   9   5  -2      378.07      422.82      5.57 o
  11   5  -2      122.33      125.71      4.59 o
 -12   6  -2      240.34      238.18     13.24 o
 -10   6  -2      464.21      497.77     15.07 o
  -8   6  -2     1045.23     1130.91     17.15 o
  -6   6  -2      527.55      509.17     51.06 o
  -4   6  -2     1916.89     2114.50     89.09 o
  -2   6  -2     5338.93     5292.88    330.38 o
   0   6  -2     1979.48     1784.33     88.20 o
   2   6  -2      370.96      432.48     20.50 o
   4   6  -2     4809.90     5085.22     14.16 o
   6   6  -2       44.94       32.85      4.61 o
   8   6  -2     1048.11     1014.30      6.10 o
  10   6  -2      720.17      614.80      5.09 o
  12   6  -2      858.93      914.54      7.14 o
 -13   7  -2      132.82      132.14      6.71 o
 -11   7  -2       74.96       79.49      6.84 o
  -9   7  -2      177.98      172.05      6.00 o
  -7   7  -2      989.87      955.50     33.74 o
  -5   7  -2     1633.55     1618.89     38.48 o
  -3   7  -2     2267.83     2254.84     86.46 o
  -1   7  -2      187.26      147.96      3.18 o
   1   7  -2      135.01      122.49      3.31 o
   3   7  -2     1541.48     1576.35     25.44 o
   5   7  -2     4592.84     4535.13     12.74 o
   7   7  -2     2215.74     2312.44      9.25 o
   9   7  -2      786.90      890.84      6.56 o
  11   7  -2      442.76      497.72      5.74 o
  13   7  -2      227.35      223.09      5.34 o
 -12   8  -2      197.31      219.85      5.51 o
 -10   8  -2      724.50      690.45     21.27 o
  -8   8  -2      211.80      240.44      3.61 o
  -6   8  -2     1044.05     1020.37     67.84 o
  -4   8  -2       10.08       14.56      3.19 o
  -2   8  -2     4026.99     4331.83    264.85 o
   0   8  -2      809.63      842.20      5.14 o
   2   8  -2     6305.83     6622.93     16.06 o
   4   8  -2     2991.94     3050.33     10.76 o
   6   8  -2     1485.49     1504.98      7.91 o
   8   8  -2      431.93      475.35      5.41 o
  10   8  -2      424.58      509.24      5.91 o
  12   8  -2      624.36      673.25      6.57 o
 -11   9  -2      751.49      761.25     29.14 o
  -9   9  -2      259.34      264.55      3.30 o
  -7   9  -2     1130.02     1131.64     63.67 o
  -5   9  -2      185.62      168.70      4.04 o
  -3   9  -2      305.48      274.17      4.46 o
  -1   9  -2     3836.42     3389.63     79.66 o
   1   9  -2      728.15      562.20      9.29 o
   3   9  -2     1187.43     1114.25      9.05 o
   5   9  -2     2630.47     2389.12      8.88 o
   7   9  -2      202.24      183.01      3.60 o
   9   9  -2      597.77      573.21      4.86 o
  11   9  -2     1004.85      937.25      6.16 o
  13   9  -2      641.71      645.15      6.24 o
 -12  10  -2       60.52       45.92      2.42 o
 -10  10  -2        1.28        1.14      2.32 o
  -8  10  -2       26.54       42.43      6.41 o
  -6  10  -2      513.55      452.73     14.78 o
  -4  10  -2      657.93      648.11     34.03 o
  -2  10  -2     2318.12     2466.73     34.27 o
   0  10  -2     2701.18     2844.79     54.74 o
   2  10  -2     2025.62     1845.92     68.80 o
   4  10  -2      657.06      600.94      7.89 o
   6  10  -2      696.09      655.12      5.15 o
   8  10  -2      571.37      527.90      4.79 o
  10  10  -2       61.61       64.01      4.27 o
  12  10  -2       24.07       35.03      3.27 o
 -11  11  -2      111.54       97.47      4.27 o
  -9  11  -2       49.97       59.08      8.72 o
  -7  11  -2       28.16       31.18      3.11 o
  -5  11  -2      557.71      461.84      4.45 o
  -3  11  -2       59.25       51.97      3.13 o
  -1  11  -2      186.19      173.58      3.64 o
   1  11  -2        3.35       17.71      3.07 o
   3  11  -2      108.94       87.11      4.21 o
   5  11  -2       85.51      110.38      3.35 o
   7  11  -2      212.55      187.96      3.59 o
   9  11  -2      237.36      255.49      4.86 o
  11  11  -2       73.48       73.07      4.40 o
 -10  12  -2      144.92      120.85      6.46 o
  -8  12  -2      162.49      133.42      4.38 o
  -6  12  -2      130.96      130.04      3.54 o
  -4  12  -2      187.71      235.56      9.67 o
  -2  12  -2       53.32       60.95      2.64 o
   0  12  -2      417.69      445.81     10.10 o
   2  12  -2       71.66       90.01      4.46 o
   4  12  -2     1274.16     1321.32     26.62 o
   6  12  -2     1654.48     1688.42      8.06 o
   8  12  -2      178.22      207.44      3.68 o
  10  12  -2       10.15       13.77      2.78 o
  -9  13  -2      319.84      333.16     15.87 o
  -7  13  -2     1068.83     1010.26     44.37 o
  -5  13  -2      666.42      637.20      4.61 o
  -3  13  -2      183.08      194.98      4.81 o
  -1  13  -2     2591.98     2528.13     25.89 o
   1  13  -2     3858.80     3915.46     14.88 o
   3  13  -2      477.31      469.86      6.08 o
   5  13  -2      530.83      556.46      5.72 o
   7  13  -2        7.65        1.70      2.79 o
   9  13  -2      111.94       90.43      3.34 o
  11  13  -2      384.37      375.32      5.95 o
 -10  14  -2      163.54      167.81      9.95 o
  -8  14  -2      710.84      602.58     33.03 o
  -6  14  -2      538.31      500.83     24.94 o
  -4  14  -2     1210.21     1252.63      5.88 o
  -2  14  -2     1264.34     1188.57     17.48 o
   0  14  -2     1465.49     1467.53      6.23 o
   2  14  -2     1125.94     1125.52     41.78 o
   4  14  -2       90.59       95.95      2.88 o
   6  14  -2      737.41      687.53      5.30 o
   8  14  -2     1103.76     1143.03      6.81 o
  10  14  -2      213.52      181.23      5.16 o
  -9  15  -2      217.11      240.69     27.74 o
  -7  15  -2     1222.87     1133.20     62.72 o
  -5  15  -2      565.49      590.40     14.00 o
  -3  15  -2      216.03      232.03      4.59 o
  -1  15  -2      581.00      627.41      8.69 o
   1  15  -2      198.21      203.61      3.60 o
   3  15  -2      179.45      174.84     17.56 o
   5  15  -2      990.19      951.57      6.15 o
   7  15  -2     1113.99     1207.53      7.56 o
   9  15  -2      138.58      155.98      4.89 o
  -8  16  -2      757.37      689.82     62.48 o
  -6  16  -2       96.72       84.05      3.44 o
  -4  16  -2      250.61      255.31      5.61 o
  -2  16  -2      732.54      728.44     73.43 o
   0  16  -2      894.63      824.74     65.53 o
   2  16  -2      326.69      330.53      6.65 o
   4  16  -2      215.70      200.57      8.66 o
   6  16  -2       80.98       80.63      3.31 o
   8  16  -2       97.43       96.35      4.76 o
  -7  17  -2      176.59      170.20     14.17 o
  -5  17  -2      213.32      214.40     21.98 o
  -3  17  -2      209.01      199.21      3.69 o
  -1  17  -2      367.42      329.95     19.00 o
   1  17  -2      235.29      230.96     18.38 o
   3  17  -2      201.41      215.54     11.97 o
   5  17  -2      148.69      172.25      4.92 o
   7  17  -2      507.34      480.77      6.19 o
  -6  18  -2      135.20      122.71     11.70 o
  -4  18  -2      179.70      171.62     11.23 o
  -2  18  -2      342.25      352.25     24.20 o
   0  18  -2      724.16      730.97     55.25 o
   2  18  -2      198.39      188.59      3.78 o
   4  18  -2       53.35       42.06      2.85 o
   6  18  -2       13.55       18.95      4.39 o
  -3  19  -2      362.13      330.04     36.98 o
  -1  19  -2      320.67      312.73     17.65 o
   1  19  -2      846.69      758.06     72.46 o
   3  19  -2      340.65      275.38      9.17 o
   5  19  -2      529.55      396.95      6.47 o
   0  20  -2      725.21      583.14     38.89 o
   2  20  -2       51.24       45.17      4.99 o
 -13   1  -1      111.25       92.48     16.58 o
 -11   1  -1      799.72      908.66      6.69 o
  -9   1  -1      192.09      199.37      7.11 o
  -7   1  -1     1067.65      978.35     10.03 o
  -5   1  -1      903.14      692.64     32.43 o
  -3   1  -1      479.75      382.33      6.62 o
  -1   1  -1     4606.08     4718.50     25.87 o
   1   1  -1     1984.16     1570.23     55.50 o
   3   1  -1      735.80      548.50     24.75 o
   5   1  -1     3014.78     2729.80    216.42 o
   7   1  -1       84.62      156.40      4.94 o
 -14   2  -1      390.48      348.40     27.03 o
 -12   2  -1     1035.00     1167.78     39.38 o
 -10   2  -1     1685.40     1721.06    120.25 o
  -8   2  -1        9.00        8.09      2.11 o
  -6   2  -1      396.30      368.34      3.50 o
  -4   2  -1    10054.21     9799.03     21.92 o
   0   2  -1     5645.85     5406.09    269.30 o
   4   2  -1     1963.12     1777.27     10.85 o
   6   2  -1     3089.50     2678.37     10.57 o
   8   2  -1     1889.89     1677.77      8.20 o
 -13   3  -1       23.64       37.52      2.52 o
 -11   3  -1     1001.06     1177.09     22.32 o
  -9   3  -1      495.54      582.99      6.74 o
  -7   3  -1     1238.60     1244.51     76.68 o
  -5   3  -1     2341.26     2528.19     96.58 o
  -3   3  -1     2497.78     2350.65    135.01 o
  -1   3  -1     5338.37     4985.15    243.22 o
   1   3  -1     1598.84     1344.56     43.65 o
   3   3  -1     3286.23     3394.88     14.70 o
   5   3  -1     4633.25     4674.31     14.40 o
   7   3  -1      301.20      214.33      3.98 o
   9   3  -1      326.71      316.79      4.44 o
 -14   4  -1       44.91       46.61      3.98 o
 -12   4  -1       58.04       61.77     10.90 o
 -10   4  -1     1288.94     1422.62     26.08 o
  -8   4  -1     1739.05     1776.27     30.48 o
  -6   4  -1     2537.43     2539.57    107.95 o
  -4   4  -1    10519.08     9219.06     19.65 o
  -2   4  -1      370.56      386.47     11.22 o
   2   4  -1     7813.81     7771.06     21.64 o
   4   4  -1     5327.10     4442.73     13.91 o
   6   4  -1     1311.06     1413.42      8.20 o
   8   4  -1       12.79       16.32      3.02 o
  10   4  -1     1470.56     1270.76      6.96 o
 -13   5  -1      588.94      595.58     11.39 o
 -11   5  -1      228.33      267.62      6.53 o
  -9   5  -1        9.73       15.42      2.55 o
  -7   5  -1      496.51      464.85     24.61 o
  -5   5  -1     2449.18     2216.57    137.34 o
  -3   5  -1      805.54      632.21     23.37 o
  -1   5  -1     1360.88     1022.70     81.62 o
   1   5  -1     1095.36      942.36     18.26 o
   3   5  -1      430.26      333.97      5.20 o
   5   5  -1      393.48      402.00      5.81 o
   7   5  -1     2238.56     2077.95      8.47 o
   9   5  -1     2425.28     2557.01      9.83 o
  11   5  -1      565.46      689.56      6.39 o
 -12   6  -1      145.83      141.46      4.52 o
 -10   6  -1      127.19      142.43      3.30 o
  -8   6  -1      804.81      855.76     26.46 o
  -6   6  -1      290.05      393.12     17.59 o
  -4   6  -1      174.32      199.11     23.30 o
  -2   6  -1     6858.39     7114.31    249.14 o
   0   6  -1     3007.98     3065.65     57.67 o
   2   6  -1     1167.95     1221.18     61.98 o
   4   6  -1     1887.73     1797.91      8.72 o
   6   6  -1       27.14       33.49      3.27 o
   8   6  -1      184.60      172.42      4.65 o
  10   6  -1        1.72       -1.19      3.97 o
 -13   7  -1       15.34        8.17      2.25 o
 -11   7  -1       69.63       61.14      4.16 o
  -9   7  -1      108.66      106.41      3.62 o
  -7   7  -1      204.98      242.88     16.19 o
  -5   7  -1       59.62       51.75      3.71 o
  -3   7  -1      169.75      175.85      4.51 o
  -1   7  -1      545.03      520.33     33.45 o
   1   7  -1      233.58      178.70      3.57 o
   3   7  -1     2828.41     2694.41     18.36 o
   5   7  -1     2214.56     2000.51      9.08 o
   7   7  -1      340.18      337.82      5.22 o
   9   7  -1      572.33      538.60      4.81 o
  11   7  -1       11.58       18.63      2.95 o
 -12   8  -1       91.08       87.12      2.46 o
 -10   8  -1      199.15      192.88      2.66 o
  -8   8  -1      328.16      409.49     11.11 o
  -6   8  -1     1137.33     1079.97     71.66 o
  -4   8  -1     2165.57     2093.10    167.49 o
  -2   8  -1      873.54      893.39      5.49 o
   0   8  -1     3104.25     3149.08     41.59 o
   2   8  -1     2704.24     2614.85     10.24 o
   4   8  -1     1381.16     1233.34     23.43 o
   6   8  -1       49.64       48.05      4.30 o
   8   8  -1      188.05      197.36      4.64 o
  10   8  -1       58.35       57.54      4.08 o
  12   8  -1      233.74      206.39      4.01 o
 -13   9  -1      136.85      125.34      7.54 o
 -11   9  -1      172.70      157.52      6.29 o
  -9   9  -1       90.98       98.16      3.82 o
  -7   9  -1      404.65      383.17      4.06 o
  -5   9  -1      231.35      232.15      5.37 o
  -3   9  -1      460.89      463.27      4.32 o
  -1   9  -1      450.53      458.55      4.39 o
   1   9  -1      500.70      537.89      4.76 o
   3   9  -1     1585.17     1657.20     52.24 o
   5   9  -1      213.34      221.98      3.88 o
   7   9  -1      643.22      719.78      6.08 o
   9   9  -1      636.95      702.74      5.96 o
  11   9  -1      366.40      350.79      4.52 o
 -12  10  -1      291.99      304.60     20.50 o
 -10  10  -1      136.28      131.19     17.28 o
  -8  10  -1       78.65       68.84      3.12 o
  -6  10  -1      760.23      726.88      4.84 o
  -4  10  -1      622.37      652.91     21.58 o
  -2  10  -1      272.94      238.19      3.77 o
   0  10  -1      779.11      739.49      5.25 o
   2  10  -1      240.38      240.92     16.04 o
   4  10  -1     1511.54     1441.22     61.81 o
   6  10  -1       96.93      101.75      3.28 o
   8  10  -1      248.24      269.04      4.93 o
  10  10  -1      454.04      493.18      5.57 o
  12  10  -1      497.36      546.12      6.38 o
 -11  11  -1      601.21      637.99     70.33 o
  -9  11  -1     1611.24     1660.82    104.01 o
  -7  11  -1      589.48      704.14     21.72 o
  -5  11  -1     1968.63     1937.11     65.04 o
  -3  11  -1      460.19      450.77     15.13 o
  -1  11  -1      264.73      290.41      3.86 o
   1  11  -1      411.17      415.32     10.93 o
   3  11  -1     5503.75     4933.79    220.78 o
   5  11  -1     1761.58     1691.45      8.14 o
   7  11  -1      439.91      446.75      4.44 o
   9  11  -1      346.16      347.32      4.21 o
  11  11  -1      783.16      778.56      6.11 o
 -10  12  -1       34.30       28.54      4.72 o
  -8  12  -1      101.94       91.36      9.06 o
  -6  12  -1     1072.19     1071.05     70.89 o
  -4  12  -1     2118.52     2174.25     14.57 o
  -2  12  -1     1547.38     1454.65    104.74 o
   0  12  -1      637.12      660.32     27.69 o
   2  12  -1      303.31      306.76     11.94 o
   4  12  -1      518.18      545.85     23.80 o
   6  12  -1      372.76      387.21      5.24 o
   8  12  -1      711.47      805.79      6.29 o
  10  12  -1      662.21      643.79      5.49 o
 -11  13  -1      563.33      509.40     30.19 o
  -9  13  -1      151.65      142.76     12.00 o
  -7  13  -1      249.76      250.65     14.90 o
  -5  13  -1      254.84      245.02      6.62 o
  -3  13  -1      455.28      429.58      5.30 o
  -1  13  -1      943.50      894.57      5.16 o
   1  13  -1     1274.83     1156.57     49.32 o
   3  13  -1      816.75      819.42     42.08 o
   5  13  -1      213.63      222.82      3.90 o
   7  13  -1      115.18      122.73      4.34 o
   9  13  -1      948.05      895.63      6.20 o
  11  13  -1      263.37      250.08      4.42 o
 -10  14  -1      311.09      313.14     23.20 o
  -8  14  -1      354.75      372.41     21.90 o
  -6  14  -1      179.54      191.70      8.84 o
  -4  14  -1      116.52      104.55      7.68 o
  -2  14  -1      296.73      298.70     19.18 o
   0  14  -1      279.40      282.89      8.72 o
   2  14  -1     3394.70     3395.67    349.13 o
   4  14  -1      358.87      354.01     11.70 o
   6  14  -1      501.07      494.13      5.55 o
   8  14  -1      304.85      334.07      4.42 o
  10  14  -1       69.64       67.43      3.36 o
  -9  15  -1      372.65      352.64     58.26 o
  -7  15  -1      319.22      304.82     34.86 o
  -5  15  -1      194.18      189.76     15.19 o
  -3  15  -1      664.51      622.62     28.58 o
  -1  15  -1      364.71      352.02     14.96 o
   1  15  -1      601.58      629.19     19.91 o
   3  15  -1      624.46      665.45     45.84 o
   5  15  -1      153.87      168.09      3.87 o
   7  15  -1      153.84      153.73      4.84 o
   9  15  -1      195.05      174.87      5.15 o
  -8  16  -1       49.72       46.81      6.58 o
  -6  16  -1       62.82       64.20      4.27 o
  -4  16  -1      154.50      141.68      3.02 o
  -2  16  -1       37.81       45.96      4.31 o
   0  16  -1      553.31      563.22      9.09 o
   2  16  -1      195.80      195.86      3.62 o
   4  16  -1      685.47      697.78     25.60 o
   6  16  -1       47.67       55.08      4.32 o
   8  16  -1       11.59       11.12      2.97 o
  -7  17  -1      197.88      175.46      7.61 o
  -5  17  -1      642.80      586.26     30.75 o
  -3  17  -1     2172.38     2067.99      8.93 o
  -1  17  -1      293.17      302.05     25.98 o
   1  17  -1      602.46      637.68     25.43 o
   3  17  -1       51.39       50.05      2.64 o
   5  17  -1      492.47      457.14      5.06 o
   7  17  -1      305.67      245.94      4.37 o
  -6  18  -1      411.24      355.91     56.85 o
  -4  18  -1      449.77      400.46     48.51 o
  -2  18  -1      378.14      317.23      3.69 o
   0  18  -1      169.35      176.68     10.62 o
   2  18  -1      734.14      718.30     36.34 o
   4  18  -1      741.51      731.72     25.69 o
   6  18  -1      460.44      464.12      6.13 o
  -5  19  -1      554.84      519.72     77.35 o
  -3  19  -1      508.21      513.99     33.76 o
  -1  19  -1      222.47      209.36      9.40 o
   1  19  -1      104.99       97.11      3.44 o
   3  19  -1      156.44      141.24      3.71 o
   5  19  -1       94.67       83.58      4.08 o
  -2  20  -1      137.15      147.32     23.74 o
   0  20  -1       26.08       25.86      6.04 o
   2  20  -1      258.15      214.39     26.39 o
 -14   0   0      199.63      216.88      5.43 o
 -12   0   0     1012.32     1157.13      8.10 o
 -10   0   0     1759.97     1575.51      8.10 o
  -8   0   0     3370.30     3427.08     12.04 o
  -6   0   0      493.16      547.76      6.36 o
  -4   0   0      628.48      475.01      7.50 o
  -2   0   0    10421.88     9368.29     34.03 o
 -13   1   0       43.37       53.45      3.11 o
 -11   1   0      476.11      479.67     44.48 o
  -9   1   0     2739.54     2623.38    256.87 o
  -7   1   0     2162.97     2082.53    244.86 o
  -5   1   0      974.63      890.23     34.49 o
  -3   1   0      366.04      254.43      5.79 o
  -1   1   0    10171.18     8816.26     39.00 o
   1   1   0    10228.74     8078.77     36.44 o
   3   1   0      383.94      268.72      8.15 o
   5   1   0      940.63      921.82      8.07 o
 -14   2   0       95.06       91.39      8.53 o
 -12   2   0      181.35      168.28     19.44 o
 -10   2   0      120.24      113.08      3.28 o
  -8   2   0      986.01      851.35     54.97 o
  -6   2   0     3769.16     3679.16    134.92 o
  -4   2   0      820.98      784.14     21.48 o
   0   2   0       29.94       24.19      5.09 o
   4   2   0      850.17      690.96      6.92 o
   6   2   0     3767.94     2930.75     10.87 o
 -13   3   0      252.45      285.58      9.54 o
 -11   3   0      892.38      899.39     56.14 o
  -9   3   0      786.44      735.20     26.76 o
  -7   3   0      199.66      176.21     24.26 o
  -5   3   0      963.30      927.49     30.56 o
  -3   3   0      805.84      830.72     75.40 o
  -1   3   0     1184.55      937.49     59.49 o
   1   3   0     1144.68      945.67     31.32 o
   3   3   0      856.13      904.65      9.07 o
   5   3   0      944.03      821.66      6.62 o
   7   3   0      195.72      159.19      3.79 o
 -14   4   0      148.83      132.74      2.73 o
 -12   4   0      751.19      775.43     22.71 o
 -10   4   0      971.65     1109.14     27.47 o
  -8   4   0     1633.12     1774.64     38.50 o
  -6   4   0      244.87      203.79      8.02 o
  -4   4   0     1593.04     1897.13     47.83 o
  -2   4   0     4095.93     3704.35    121.78 o
   0   4   0      133.20       76.40      4.53 o
   2   4   0     4133.78     3915.76    248.01 o
   4   4   0     1550.81     1784.21      9.92 o
   6   4   0      251.98      187.33      3.97 o
   8   4   0     1644.47     1605.92      7.62 o
 -13   5   0      134.70      142.16      7.69 o
 -11   5   0      394.60      433.89      6.43 o
  -9   5   0      583.00      633.04     17.72 o
  -7   5   0       66.73       76.67      4.16 o
  -5   5   0       67.91       79.45      3.47 o
  -3   5   0     4624.16     4860.14     12.55 o
  -1   5   0     1044.37     1056.60      7.06 o
   1   5   0     1021.85     1021.27     49.46 o
   3   5   0     4593.19     4667.58    308.96 o
   5   5   0       70.08       70.80      3.53 o
   7   5   0       65.23       70.11      4.39 o
   9   5   0      573.26      558.55      4.97 o
 -14   6   0      319.85      294.91      5.06 o
 -12   6   0      338.62      330.03      3.15 o
 -10   6   0      122.07      116.32      5.29 o
  -8   6   0      724.25      738.07     25.20 o
  -6   6   0     4563.67     4559.61    254.81 o
  -4   6   0     5480.70     5678.07     40.78 o
  -2   6   0     3435.26     3462.39    142.28 o
   0   6   0        3.37       11.58      3.68 o
   2   6   0     3481.08     3380.29    116.28 o
   4   6   0     5466.45     5556.34     15.06 o
   6   6   0     4583.80     4216.04     11.78 o
   8   6   0      727.65      655.97      5.27 o
  10   6   0      124.68      125.10      4.44 o
 -13   7   0      565.72      555.07     10.81 o
 -11   7   0      638.70      617.59     20.41 o
  -9   7   0       38.60       46.47      3.25 o
  -7   7   0      612.40      606.59     12.84 o
  -5   7   0      246.78      250.05      5.45 o
  -3   7   0     1470.56     1357.15      6.87 o
  -1   7   0     5205.57     4796.63     79.77 o
   1   7   0     5223.40     4610.76     83.93 o
   3   7   0     1474.38     1407.78     27.33 o
   5   7   0      253.33      222.40      3.93 o
   7   7   0      627.27      646.89      6.06 o
   9   7   0       33.62       25.93      2.99 o
  11   7   0      641.81      595.19      5.30 o
 -12   8   0       23.50       15.64      2.47 o
 -10   8   0       45.16       40.75      2.98 o
  -8   8   0       20.56       27.29      2.48 o
  -6   8   0      498.50      518.85      4.04 o
  -4   8   0      564.59      631.42     18.35 o
  -2   8   0      583.83      596.65     23.87 o
   0   8   0      740.67      802.93     26.03 o
   2   8   0      604.46      617.33      8.63 o
   4   8   0      569.01      664.89     42.59 o
   6   8   0      510.41      522.31      4.88 o
   8   8   0       16.99       16.65      4.09 o
  10   8   0       47.95       46.48      3.08 o
 -13   9   0      150.91      145.69     12.19 o
 -11   9   0      169.26      168.26     13.35 o
  -9   9   0       78.57       55.78      2.22 o
  -7   9   0     2123.64     2108.46     99.70 o
  -5   9   0     2357.12     2220.55     72.74 o
  -3   9   0     2239.45     2081.55     59.98 o
  -1   9   0      755.42      816.26     19.84 o
   1   9   0      745.11      813.33     36.49 o
   3   9   0     2275.46     2138.18     60.46 o
   5   9   0     2380.54     2243.55      9.19 o
   7   9   0     2120.35     2109.86      8.79 o
   9   9   0       87.29       65.12      3.04 o
  11   9   0      167.70      147.50      3.61 o
 -12  10   0      696.31      752.63     43.24 o
 -10  10   0      853.92      843.76     37.63 o
  -8  10   0      298.55      296.64     13.36 o
  -6  10   0       90.79       94.92      3.26 o
  -4  10   0      828.65      805.91     11.69 o
  -2  10   0     2924.19     3362.01     27.35 o
   0  10   0      332.15      357.93      9.78 o
   2  10   0     2888.06     3276.16    121.01 o
   4  10   0      799.21      806.89     23.42 o
   6  10   0       84.81       87.52      3.10 o
   8  10   0      296.74      319.04      5.01 o
  10  10   0      865.81      922.49      6.72 o
 -11  11   0       47.10       40.04      3.14 o
  -9  11   0       10.64       14.02      2.74 o
  -7  11   0       82.76       75.80      5.33 o
  -5  11   0       50.19       59.67      6.32 o
  -3  11   0      221.42      215.40      4.65 o
  -1  11   0      114.18      149.52     10.50 o
   1  11   0      114.17      144.25      3.44 o
   3  11   0      223.30      206.73     20.64 o
   5  11   0       48.72       58.90      3.49 o
   7  11   0       82.74       63.47      3.03 o
   9  11   0        9.95       24.89      2.70 o
  11  11   0       46.46       35.03      3.26 o
 -10  12   0      293.13      336.87     10.95 o
  -8  12   0       20.25       35.75     11.55 o
  -6  12   0      127.26      108.47     10.12 o
  -4  12   0      736.02      677.75     34.53 o
  -2  12   0      619.61      614.66     22.75 o
   0  12   0      372.85      387.90      4.07 o
   2  12   0      591.26      585.90     31.30 o
   4  12   0      745.74      645.93     13.83 o
   6  12   0      122.53       85.96      3.25 o
   8  12   0       24.16       25.53      2.92 o
  10  12   0      298.81      347.81      4.46 o
 -11  13   0       20.81       12.75      2.51 o
  -9  13   0      261.95      284.59     22.91 o
  -7  13   0     1644.82     1722.90     41.55 o
  -5  13   0     1415.79     1506.59     91.44 o
  -3  13   0      729.85      720.26     10.91 o
  -1  13   0      348.05      333.74      3.55 o
   1  13   0      357.18      355.76     25.30 o
   3  13   0      693.59      659.94     23.37 o
   5  13   0     1428.58     1457.83    146.45 o
   7  13   0     1640.50     1754.79      8.46 o
   9  13   0      258.38      272.63      4.14 o
  11  13   0       20.93       29.51      4.35 o
 -10  14   0      106.77       96.41     10.92 o
  -8  14   0      634.18      645.96     73.62 o
  -6  14   0      533.47      518.56      5.68 o
  -4  14   0      131.55      159.39      7.83 o
  -2  14   0      607.89      614.70     30.85 o
   0  14   0      638.99      584.27     22.07 o
   2  14   0      627.38      644.51     16.43 o
   4  14   0      141.27      159.69      3.46 o
   6  14   0      526.05      514.40      5.74 o
   8  14   0      636.60      681.02      6.31 o
  10  14   0      103.75      102.99      4.68 o
  -9  15   0      245.12      222.32     18.98 o
  -7  15   0      593.14      555.17     23.49 o
  -5  15   0        3.78        9.45      3.21 o
  -3  15   0      458.52      447.08      7.59 o
  -1  15   0     4657.93     4687.69    304.76 o
   1  15   0     4621.73     4534.19    370.41 o
   3  15   0      480.40      498.32     33.74 o
   5  15   0        3.41        7.77      4.29 o
   7  15   0      596.65      568.66      5.29 o
   9  15   0      255.71      262.63      5.31 o
  -8  16   0     1153.28     1059.80    115.31 o
  -6  16   0      573.47      543.11     53.50 o
  -4  16   0     1309.29     1233.71     81.74 o
  -2  16   0      795.18      833.88     50.98 o
   0  16   0     3624.07     3428.45     84.13 o
   2  16   0      814.26      830.25     40.99 o
   4  16   0     1300.92     1275.26     21.92 o
   6  16   0      573.25      556.04      5.40 o
   8  16   0     1152.36     1006.19      6.87 o
  -7  17   0      302.72      310.85     52.51 o
  -5  17   0       73.82       69.79      6.36 o
  -3  17   0      190.49      186.30      8.47 o
  -1  17   0      364.21      363.71     32.29 o
   1  17   0      350.35      352.28     25.64 o
   3  17   0      199.16      210.19     17.92 o
   5  17   0       75.47       67.80      5.98 o
   7  17   0      302.42      308.55      5.51 o
  -6  18   0       61.36       58.12      3.07 o
  -4  18   0       49.41       49.76      2.94 o
  -2  18   0      581.10      562.23     39.91 o
   0  18   0       16.03       21.67      3.01 o
   2  18   0      597.22      614.17     47.56 o
   4  18   0       51.94       55.84      3.29 o
   6  18   0       63.46       53.22      3.52 o
  -5  19   0       75.58       80.52     15.29 o
  -3  19   0      296.36      289.15     23.34 o
  -1  19   0      370.28      383.01     48.07 o
   1  19   0      377.83      401.13     18.56 o
   3  19   0      292.65      284.20     28.63 o
   5  19   0       71.52       78.03      3.85 o
  -2  20   0       11.44       18.85      3.19 o
   0  20   0       87.21       72.37      3.14 o
   2  20   0        9.86       16.21      3.52 o
 -13   1   1      144.63      124.55     15.97 o
 -11   1   1      408.71      442.80      5.39 o
  -9   1   1      277.44      249.44      3.71 o
  -7   1   1       91.70      146.44     18.04 o
  -5   1   1     3074.62     2957.57    127.98 o
  -3   1   1      754.04      541.25     35.45 o
  -1   1   1     1936.74     1862.63     18.24 o
   1   1   1     4552.36     4845.33     26.16 o
 -14   2   1       69.22       85.84      3.37 o
 -12   2   1      213.97      213.17     34.80 o
 -10   2   1     2091.17     1772.93    122.64 o
  -8   2   1     1841.66     1672.10     96.22 o
  -6   2   1     3075.15     2695.24    206.68 o
  -4   2   1     1948.08     1512.16      7.53 o
   0   2   1     5561.90     5371.21    243.69 o
   4   2   1    10015.86     9842.38     21.84 o
 -13   3   1      101.75      103.66      4.69 o
 -11   3   1     1119.30     1002.43     87.29 o
  -9   3   1      323.83      314.52      3.49 o
  -7   3   1      283.44      248.27     10.31 o
  -5   3   1     4613.92     4016.34     10.61 o
  -3   3   1     3368.05     3368.41    140.35 o
  -1   3   1     1611.08     1320.54    126.34 o
   1   3   1     5327.98     4889.79    443.98 o
   3   3   1     2504.59     2119.05     11.08 o
   5   3   1     2357.58     2045.75      9.33 o
 -14   4   1      161.38      141.53     10.02 o
 -12   4   1      455.19      466.48     18.84 o
 -10   4   1     1470.01     1341.38    307.11 o
  -8   4   1       14.45       17.66      2.99 o
  -6   4   1     1280.44     1344.70     91.51 o
  -4   4   1     5327.78     4721.38    253.11 o
  -2   4   1     7716.93     7829.73     21.86 o
   2   4   1      374.54      389.57     35.34 o
   6   4   1     2488.32     2440.06     10.10 o
 -13   5   1       63.24       67.56      9.36 o
 -11   5   1      577.62      683.65     29.91 o
  -9   5   1     2458.48     2513.20    144.30 o
  -7   5   1     2299.25     2296.90    125.00 o
  -5   5   1      375.17      339.40     22.53 o
  -3   5   1      442.65      379.60      6.58 o
  -1   5   1     1075.95      879.48     31.80 o
   1   5   1     1339.82     1038.69     75.25 o
   3   5   1      765.48      625.54     31.72 o
   5   5   1     2409.88     1863.74      8.57 o
   7   5   1      497.23      411.43      4.61 o
 -14   6   1      105.05       90.68     11.24 o
 -12   6   1      191.82      208.76      8.33 o
 -10   6   1        1.44        2.98      2.36 o
  -8   6   1      185.45      166.57      8.80 o
  -6   6   1       22.86       34.97      2.50 o
  -4   6   1     1913.82     1915.12     59.66 o
  -2   6   1     1157.48     1231.96    111.34 o
   0   6   1     3009.30     3020.41     16.99 o
   2   6   1     6876.61     6431.52     17.71 o
   4   6   1      173.46      184.65     22.54 o
   6   6   1      286.76      324.21      4.53 o
   8   6   1      831.31      935.29      6.71 o
 -13   7   1      249.15      244.85     12.62 o
 -11   7   1       11.87       12.06      2.06 o
  -9   7   1      583.41      570.03     44.55 o
  -7   7   1      342.07      314.41     25.50 o
  -5   7   1     2224.94     2142.31     68.94 o
  -3   7   1     2813.58     2409.73     38.95 o
  -1   7   1      229.62      175.08      6.87 o
   1   7   1      541.27      520.98     25.72 o
   3   7   1      175.17      169.88      6.58 o
   5   7   1       61.36       54.01      4.38 o
   7   7   1      191.25      259.70      4.96 o
   9   7   1      106.23       98.43      3.27 o
 -12   8   1      239.10      230.56     20.47 o
 -10   8   1       57.01       58.94      3.50 o
  -8   8   1      192.22      164.22      2.74 o
  -6   8   1       48.61       41.18      6.60 o
  -4   8   1     1366.02     1163.37     26.48 o
  -2   8   1     2692.14     2508.24     41.54 o
   0   8   1     3106.10     2965.20      8.99 o
   2   8   1      854.78      854.12     48.35 o
   4   8   1     2152.55     1991.99      6.71 o
   6   8   1     1148.25     1141.83      7.19 o
   8   8   1      341.32      399.42      4.43 o
 -13   9   1      213.86      198.37      7.02 o
 -11   9   1      363.09      363.41     18.96 o
  -9   9   1      625.55      694.39     35.17 o
  -7   9   1      626.46      693.33     25.73 o
  -5   9   1      211.66      239.63     10.15 o
  -3   9   1     1592.52     1693.22     43.53 o
  -1   9   1      515.49      540.96      4.33 o
   1   9   1      437.80      413.03     36.18 o
   3   9   1      478.04      461.58     33.86 o
   5   9   1      226.58      218.14      3.65 o
   7   9   1      411.97      389.72      5.19 o
   9   9   1       89.39       90.82      3.24 o
 -12  10   1      502.80      488.00     25.12 o
 -10  10   1      464.73      432.76     52.01 o
  -8  10   1      236.19      283.88     18.85 o
  -6  10   1      100.10      101.55      5.20 o
  -4  10   1     1505.69     1430.18    113.93 o
  -2  10   1      249.00      253.07      8.37 o
   0  10   1      766.28      694.85     34.23 o
   2  10   1      254.84      220.34     12.83 o
   4  10   1      641.63      655.01     41.04 o
   6  10   1      777.54      695.59      5.35 o
   8  10   1       81.11       71.88      4.23 o
  10  10   1      136.10      127.95      3.43 o
 -11  11   1      786.85      806.92     88.53 o
  -9  11   1      344.36      364.31     18.77 o
  -7  11   1      438.99      451.04     44.45 o
  -5  11   1     1727.50     1752.42     98.54 o
  -3  11   1     5478.16     5223.24    377.12 o
  -1  11   1      441.72      439.94     30.88 o
   1  11   1      280.47      278.47      3.17 o
   3  11   1      471.23      482.00     16.39 o
   5  11   1     1979.90     2040.16     89.40 o
   7  11   1      587.77      690.82      6.00 o
   9  11   1     1602.96     1667.12      8.59 o
 -10  12   1      672.13      699.02     73.74 o
  -8  12   1      709.23      749.06     64.79 o
  -6  12   1      371.13      393.74     32.63 o
  -4  12   1      512.49      528.83     63.17 o
  -2  12   1      299.58      308.48     20.81 o
   0  12   1      644.71      718.26     39.32 o
   2  12   1     1540.11     1497.33    128.48 o
   4  12   1     2095.10     2073.64    145.22 o
   6  12   1     1050.23     1032.08      6.99 o
   8  12   1       99.54       85.35      4.29 o
  10  12   1       34.76       17.19      2.95 o
 -11  13   1      258.85      256.25     38.24 o
  -9  13   1      933.30      893.74     95.58 o
  -7  13   1      112.80      117.69      6.28 o
  -5  13   1      223.14      221.38     14.79 o
  -3  13   1      821.51      782.91     38.86 o
  -1  13   1     1272.49     1114.96     22.37 o
   1  13   1      945.36      877.16     62.67 o
   3  13   1      456.35      436.40     23.70 o
   5  13   1      247.18      240.87     15.55 o
   7  13   1      253.82      252.63      4.09 o
   9  13   1      150.25      129.83      3.52 o
 -10  14   1       73.73       72.61      4.62 o
  -8  14   1      309.92      350.81     41.84 o
  -6  14   1      524.70      501.40     36.11 o
  -4  14   1      359.71      366.13     47.40 o
  -2  14   1     3377.98     3541.73    229.42 o
   0  14   1      271.65      287.77     19.09 o
   2  14   1      305.43      318.71     26.70 o
   4  14   1      107.15      110.33      9.05 o
   6  14   1      187.70      184.98     15.11 o
   8  14   1      347.01      354.74      5.44 o
  10  14   1      300.37      312.57      5.72 o
  -9  15   1      203.05      212.44      5.32 o
  -7  15   1      153.94      163.85     16.94 o
  -5  15   1      147.08      164.27     31.25 o
  -3  15   1      608.06      670.09     39.21 o
  -1  15   1      585.82      622.61     28.19 o
   1  15   1      370.78      375.90     24.04 o
   3  15   1      677.86      622.75     49.86 o
   5  15   1      195.81      182.90      6.21 o
   7  15   1      315.85      283.17      5.20 o
   9  15   1      374.99      397.54      5.97 o
  -8  16   1       11.91        4.71      4.73 o
  -6  16   1       48.27       54.40      5.06 o
  -4  16   1      690.12      660.23     63.49 o
  -2  16   1      188.54      182.64     16.66 o
   0  16   1      547.33      549.39     54.06 o
   2  16   1       39.08       45.31      5.49 o
   4  16   1      154.27      165.94      3.52 o
   6  16   1       65.02       74.23      7.14 o
   8  16   1       51.97       53.37      4.51 o
  -7  17   1      308.81      293.98     49.39 o
  -5  17   1      487.35      488.50     68.43 o
  -3  17   1       51.33       51.28      9.52 o
  -1  17   1      594.70      600.23     42.40 o
   1  17   1      300.62      318.59     31.27 o
   3  17   1     2169.19     2145.68    166.01 o
   5  17   1      649.74      649.90     29.52 o
   7  17   1      202.80      191.00      5.12 o
  -6  18   1      463.88      451.69     74.30 o
  -4  18   1      746.96      739.26     81.46 o
  -2  18   1      734.34      691.89     26.28 o
   0  18   1      170.84      168.06     10.89 o
   2  18   1      374.43      310.52      5.97 o
   4  18   1      461.41      430.12     26.19 o
   6  18   1      409.78      378.46      6.37 o
  -5  19   1       96.14       84.12     11.06 o
  -3  19   1      160.37      144.55      9.04 o
  -1  19   1      101.67       90.04      5.43 o
   1  19   1      234.99      218.49     27.46 o
   3  19   1      510.72      479.02     59.53 o
   5  19   1      547.32      492.42      7.75 o
  -2  20   1      262.96      228.35     33.55 o
   0  20   1       32.30       23.30      3.26 o
   2  20   1      134.23      114.25     18.20 o
 -14   0   2       23.67       29.81      4.40 o
 -12   0   2       32.33       31.66      3.13 o
 -10   0   2     1700.57     1791.60      9.25 o
  -8   0   2     1898.03     1868.89      9.69 o
  -6   0   2     5565.62     5261.82     16.56 o
  -4   0   2     5338.53     4914.61     18.89 o
  -2   0   2     7905.04     4936.88     23.79 o
   0   0   2     5906.60     6001.37     26.90 o
 -13   1   2      178.55      179.86     42.04 o
 -11   1   2       49.17       51.52      7.00 o
  -9   1   2      380.55      387.39     68.71 o
  -7   1   2     1832.61     1925.52     57.44 o
  -5   1   2      150.55      190.82      4.05 o
  -3   1   2      191.91      283.85     21.44 o
   1   1   2     2982.75     2809.49     17.87 o
 -14   2   2      116.26      113.26     10.04 o
 -12   2   2      486.25      530.37     14.22 o
 -10   2   2      331.11      341.57     20.09 o
  -8   2   2      220.89      198.47     14.88 o
  -6   2   2     2094.04     1717.55     68.89 o
  -4   2   2     1393.07     1403.77    175.04 o
  -2   2   2       20.76       33.54      5.56 o
 -13   3   2      279.52      317.33     25.03 o
 -11   3   2      237.90      247.64      3.67 o
  -9   3   2      591.41      598.95     41.38 o
  -7   3   2     2347.56     2159.11    164.39 o
  -5   3   2     1389.91     1204.32    172.91 o
   1   3   2     3144.42     3057.66     15.23 o
   3   3   2     1210.71      960.78      8.01 o
 -14   4   2       92.62       76.38      4.78 o
 -12   4   2      347.87      371.40     40.11 o
 -10   4   2      613.61      617.17     69.80 o
  -8   4   2     1687.42     1651.00    143.85 o
  -6   4   2      605.66      511.31      6.49 o
  -4   4   2     2900.72     3034.01    204.49 o
 -13   5   2      141.57      128.26      2.64 o
 -11   5   2      125.22      119.26      2.80 o
  -9   5   2      366.76      372.55     18.77 o
  -7   5   2      242.09      218.48     18.25 o
  -5   5   2     1249.70     1282.79     94.02 o
  -3   5   2       81.77       80.74      4.00 o
  -1   5   2     5533.71     6013.06     18.23 o
   1   5   2     7169.53     7847.09     21.33 o
   3   5   2     4519.52     4820.79    288.46 o
   5   5   2     1438.10     1486.06      8.34 o
 -14   6   2      188.84      215.99     20.09 o
 -12   6   2      850.50      881.57     43.50 o
 -10   6   2      741.71      724.91     57.19 o
  -8   6   2     1045.42     1115.09     59.90 o
  -6   6   2       45.53       38.11      2.47 o
  -4   6   2     4812.51     5102.13     14.25 o
  -2   6   2      325.28      375.20     39.28 o
   0   6   2     2017.47     1850.80    104.19 o
   2   6   2     5340.43     5484.86    339.18 o
   4   6   2     1921.86     2019.07    146.94 o
   6   6   2      539.70      551.86      5.95 o
 -13   7   2      223.79      199.61     10.88 o
 -11   7   2      449.18      463.71     40.14 o
  -9   7   2      809.44      887.01     30.35 o
  -7   7   2     2243.31     2277.11    177.27 o
  -5   7   2     4572.18     3933.34    214.49 o
  -3   7   2     1498.53     1474.61    190.06 o
  -1   7   2      134.36      119.87     13.27 o
   1   7   2      200.45      166.08     16.15 o
   3   7   2     2214.88     2076.70     59.57 o
   5   7   2     1636.21     1520.55    140.97 o
   7   7   2      988.05      978.62      6.78 o
 -12   8   2      621.74      630.20     53.82 o
 -10   8   2      426.42      483.43     29.89 o
  -8   8   2      434.99      454.00     30.62 o
  -6   8   2     1503.80     1477.87    156.18 o
  -4   8   2     2983.01     3093.26    423.99 o
  -2   8   2     6328.52     6373.05     15.34 o
   0   8   2      833.19      897.50     66.66 o
   2   8   2     4005.12     4381.15    279.49 o
   4   8   2       11.49       20.40      2.99 o
   6   8   2     1054.02      986.43      6.16 o
 -13   9   2      638.19      622.86     37.01 o
 -11   9   2     1000.94     1045.60     46.51 o
  -9   9   2      609.15      602.89     56.27 o
  -7   9   2      204.34      189.96     14.42 o
  -5   9   2     2667.59     2329.15    170.96 o
  -3   9   2     1154.48     1066.98     73.36 o
  -1   9   2      717.30      552.58     22.29 o
   1   9   2     3797.71     3346.45     24.97 o
   3   9   2      292.29      242.55      4.19 o
   5   9   2      185.07      179.18      6.23 o
   7   9   2     1119.83     1026.12      6.15 o
 -12  10   2       22.64       44.00      9.48 o
 -10  10   2       55.88       54.40      2.62 o
  -8  10   2      560.05      508.87     67.16 o
  -6  10   2      701.17      736.43     90.53 o
  -4  10   2      641.16      590.15     69.45 o
  -2  10   2     2059.21     1966.42    111.30 o
   0  10   2     2683.39     2633.79     10.15 o
   2  10   2     2358.19     2517.16    129.53 o
   4  10   2      676.70      692.05     40.64 o
   6  10   2      500.48      410.47      4.57 o
   8  10   2       31.74       38.29      4.26 o
 -11  11   2       73.41       60.80      7.61 o
  -9  11   2      238.27      251.12     29.76 o
  -7  11   2      212.22      223.02      4.69 o
  -5  11   2       85.56      104.73      7.68 o
  -3  11   2      107.36       92.76     10.36 o
  -1  11   2        3.66       17.52      3.07 o
   1  11   2      183.29      168.74     20.43 o
   3  11   2       57.95       49.78      3.18 o
   5  11   2      555.19      454.41     30.39 o
   7  11   2       28.08       41.34      4.15 o
 -10  12   2       11.39        6.41      4.17 o
  -8  12   2      188.24      208.01      3.80 o
  -6  12   2     1652.98     1776.14      8.24 o
  -4  12   2     1314.50     1331.29    145.31 o
  -2  12   2       68.45       71.49      4.19 o
   0  12   2      417.56      427.47     43.86 o
   2  12   2       46.25       50.83      3.28 o
   4  12   2      206.01      251.18     20.56 o
   6  12   2      138.30      135.74     10.06 o
   8  12   2      154.43      159.19      4.61 o
 -11  13   2      376.82      339.88      4.98 o
  -9  13   2      104.91      122.46      3.67 o
  -7  13   2        7.22        3.25      4.09 o
  -5  13   2      532.19      524.93     30.33 o
  -3  13   2      451.58      408.57      3.90 o
  -1  13   2     3817.19     3673.90    152.45 o
   1  13   2     2543.51     2531.06    190.05 o
   3  13   2      185.57      196.05     22.84 o
   5  13   2      669.22      632.20     43.71 o
   7  13   2     1090.23     1018.64      7.29 o
   9  13   2      316.88      337.95      5.55 o
 -10  14   2      205.91      174.62      5.23 o
  -8  14   2     1098.88     1240.92      6.99 o
  -6  14   2      724.88      799.21      6.47 o
  -4  14   2       92.32       97.55      7.04 o
  -2  14   2     1118.06     1109.29     53.67 o
   0  14   2     1463.05     1483.86    136.60 o
   2  14   2     1265.69     1322.57    119.82 o
   4  14   2     1194.74     1257.11    135.47 o
   6  14   2      527.48      479.00     36.08 o
   8  14   2      715.36      703.30      6.69 o
  -9  15   2      130.97      146.78      3.87 o
  -7  15   2     1120.33     1308.42      7.78 o
  -5  15   2      989.20     1013.45     79.99 o
  -3  15   2      191.37      198.71     15.74 o
  -1  15   2      199.70      203.03     12.87 o
   1  15   2      580.56      607.64     53.05 o
   3  15   2      206.31      210.00      9.29 o
   5  15   2      578.09      551.96     31.67 o
   7  15   2     1220.70     1156.96      7.95 o
   9  15   2      211.52      222.48      5.31 o
  -8  16   2       93.76       96.98      3.66 o
  -6  16   2       82.94       98.59      4.61 o
  -4  16   2      229.61      226.92     17.58 o
  -2  16   2      338.36      338.25     35.93 o
   0  16   2      856.83      878.55    109.81 o
   2  16   2      759.25      808.02     79.22 o
   4  16   2      253.21      257.84     18.76 o
   6  16   2       97.43       90.54      8.37 o
   8  16   2      768.63      655.00      6.42 o
  -7  17   2      508.46      524.17      6.24 o
  -5  17   2      154.88      171.08     28.74 o
  -3  17   2      208.80      241.81     23.50 o
  -1  17   2      236.78      227.94     22.98 o
   1  17   2      376.18      333.88     25.86 o
   3  17   2      213.52      205.78     24.39 o
   5  17   2      218.21      211.24     16.89 o
   7  17   2      176.22      158.23      5.06 o
  -6  18   2       11.26       21.27      4.35 o
  -4  18   2       57.53       43.57      2.84 o
  -2  18   2      195.00      193.31     22.32 o
   0  18   2      733.76      757.08     98.63 o
   2  18   2      353.48      348.14     47.32 o
   4  18   2      174.85      148.28     17.74 o
   6  18   2      130.03      115.69      7.36 o
  -5  19   2      521.81      433.33      5.34 o
  -3  19   2      339.09      317.45     49.90 o
  -1  19   2      838.64      731.90     56.81 o
   1  19   2      326.52      302.38     23.92 o
   3  19   2      370.82      350.05     30.65 o
  -2  20   2       47.04       46.02      3.42 o
   0  20   2      727.14      590.83     39.46 o
 -13   1   3      172.32      187.01      6.18 o
 -11   1   3     1031.75      958.03    175.01 o
  -9   1   3     2046.37     2146.99      7.23 o
  -7   1   3      577.64      616.40     22.66 o
  -5   1   3     2484.83     2559.53    143.33 o
  -3   1   3     1322.71     1020.42     21.98 o
  -1   1   3     2176.35     2253.37     10.72 o
   1   1   3      599.13      581.01      8.90 o
 -14   2   3      306.91      327.14     10.90 o
 -12   2   3       28.53       31.27      2.49 o
 -10   2   3       34.01       34.54      5.39 o
  -8   2   3      447.02      382.29     24.88 o
  -6   2   3     1631.48     1542.36     98.30 o
  -4   2   3      830.04      663.03     79.41 o
 -13   3   3      138.58      171.06     14.38 o
 -11   3   3      119.32      129.64      3.35 o
  -9   3   3      148.80      150.84     16.43 o
  -7   3   3      652.44      633.18      4.52 o
  -5   3   3     2024.39     1781.60    131.61 o
  -3   3   3     1000.13      930.88     40.48 o
  -1   3   3      334.71      253.36      6.98 o
   1   3   3        6.41       15.66      4.19 o
   3   3   3     3547.62     3284.73     12.52 o
 -14   4   3      129.25      115.06      6.59 o
 -12   4   3      106.43      122.67      7.66 o
 -10   4   3     1080.25     1124.76    106.11 o
  -8   4   3     1058.29     1062.86     29.95 o
  -6   4   3      472.23      434.82     35.46 o
  -4   4   3      792.17      726.58     25.98 o
  -2   4   3     3730.20     3314.25     12.83 o
   4   4   3     5216.56     6032.60     16.26 o
 -13   5   3      157.89      162.35      2.79 o
 -11   5   3      191.12      196.73      3.96 o
  -9   5   3     1399.47     1396.28    182.78 o
  -7   5   3     2199.92     2080.91    214.54 o
  -5   5   3     1039.61      960.23     53.73 o
  -1   5   3     5686.22     5834.37     16.74 o
   1   5   3      157.25      192.68      6.08 o
   3   5   3     2355.66     2637.60     11.44 o
 -14   6   3      105.84       99.93      6.77 o
 -12   6   3      367.82      408.22     19.14 o
 -10   6   3     1400.92     1423.86     71.72 o
  -8   6   3     3313.68     3296.52    199.90 o
  -6   6   3      401.52      330.38     27.44 o
  -4   6   3     1361.36     1386.13      7.57 o
  -2   6   3     1577.83     1788.73      9.68 o
   0   6   3     3711.56     4434.20     14.46 o
   2   6   3      483.70      604.19      6.66 o
   4   6   3     1443.55     1821.40      9.57 o
 -13   7   3      129.82      120.92     12.23 o
 -11   7   3      145.87      146.23     13.51 o
  -9   7   3     1102.50     1174.20     93.71 o
  -7   7   3     1599.17     1333.26     45.50 o
  -5   7   3     1705.33     1708.61      7.89 o
  -3   7   3     3107.69     2994.22     10.58 o
  -1   7   3      542.39      555.08      6.36 o
   1   7   3      280.57      348.25      3.77 o
   3   7   3      173.87      115.36      3.80 o
   5   7   3      185.24      213.52      5.86 o
 -12   8   3       65.70       56.04      2.64 o
 -10   8   3      908.39      923.24    110.94 o
  -8   8   3     1024.85      917.66     56.82 o
  -6   8   3     1464.38     1523.34      7.87 o
  -4   8   3      195.82      223.63      4.94 o
  -2   8   3     1429.56     1359.28      7.41 o
   0   8   3       98.54       60.42      5.03 o
   2   8   3     1035.80     1077.28     25.66 o
   4   8   3      854.62      951.95     54.84 o
 -13   9   3        4.84        6.22      2.55 o
 -11   9   3       55.70       58.58      5.72 o
  -9   9   3      883.07     1006.24      7.05 o
  -7   9   3     1729.10     1789.20      7.58 o
  -5   9   3      382.35      396.80      4.59 o
  -3   9   3     1379.20     1369.55      7.87 o
  -1   9   3      561.54      550.12     40.24 o
   1   9   3      316.45      337.63     21.99 o
   3   9   3      732.92      718.61      6.50 o
   5   9   3     1211.49     1245.27     40.96 o
 -12  10   3      167.54      187.03      4.13 o
 -10  10   3      314.85      402.41      5.60 o
  -8  10   3     1039.10     1104.63      6.31 o
  -6  10   3      261.95      255.29      3.89 o
  -4  10   3     3859.50     3727.40     10.78 o
  -2  10   3      899.17      930.17     98.71 o
   0  10   3     1733.13     1807.36    154.49 o
   2  10   3      566.56      580.90     40.96 o
   4  10   3      532.94      506.85     52.26 o
   6  10   3     1140.83     1102.79    149.87 o
 -11  11   3      526.29      615.44      6.41 o
  -9  11   3     1390.78     1590.08      8.22 o
  -7  11   3      857.75      982.37      6.58 o
  -5  11   3      642.15      685.17      6.04 o
  -3  11   3      773.51      727.13     30.73 o
  -1  11   3     4035.95     3922.90    324.38 o
   1  11   3     5961.23     5679.33    148.42 o
   3  11   3     1987.20     2004.88    165.04 o
   5  11   3      602.84      641.14     34.72 o
 -10  12   3       45.46       67.34      4.22 o
  -8  12   3      330.44      352.31      5.19 o
  -6  12   3      553.91      581.32      4.87 o
  -4  12   3     2136.35     2308.49      9.35 o
  -2  12   3     1212.26     1108.93     65.97 o
   0  12   3      546.26      554.68     29.58 o
   2  12   3      166.45      158.17     14.77 o
   4  12   3     1406.27     1445.92    110.56 o
   6  12   3      763.91      829.96     81.54 o
 -11  13   3      219.33      203.16      4.17 o
  -9  13   3       77.27       75.10      3.33 o
  -7  13   3      137.89      133.12      3.56 o
  -5  13   3       67.12       71.13      4.40 o
  -3  13   3     1778.88     1824.66    175.40 o
  -1  13   3       91.17      101.88     12.30 o
   1  13   3      947.84     1019.30     88.45 o
   3  13   3       20.71       30.33      3.54 o
   5  13   3     1110.08     1118.16    119.44 o
 -10  14   3      355.58      356.23      4.97 o
  -8  14   3      187.90      201.81      3.97 o
  -6  14   3       93.77       99.31      4.43 o
  -4  14   3      523.46      607.36      5.82 o
  -2  14   3      503.98      467.98     49.20 o
   0  14   3      104.60      116.86     16.18 o
   2  14   3       57.87       74.19      5.39 o
   4  14   3       62.76       81.06      3.13 o
   6  14   3      290.19      297.42      8.81 o
  -9  15   3      278.85      309.95      5.61 o
  -7  15   3      265.08      274.79      5.22 o
  -5  15   3      177.91      165.74      3.53 o
  -3  15   3      455.27      479.98     48.54 o
  -1  15   3      343.31      337.94      6.80 o
   1  15   3       65.62       71.52     10.82 o
   3  15   3       30.33       47.10      3.02 o
   5  15   3      268.21      269.71      3.47 o
  -8  16   3       88.56       99.34      4.82 o
  -6  16   3       11.50       27.25      4.28 o
  -4  16   3      211.65      196.36      3.90 o
  -2  16   3       14.71       10.24      2.93 o
   0  16   3       51.65       66.83     12.39 o
   2  16   3       11.32       15.44      4.27 o
   4  16   3      132.42      128.45     12.45 o
   6  16   3      230.52      217.72     13.48 o
  -7  17   3      372.37      393.00      5.94 o
  -5  17   3      270.62      315.85      5.46 o
  -3  17   3      450.55      475.59      4.87 o
  -1  17   3      289.44      275.11      5.31 o
   1  17   3      356.57      333.25     37.80 o
   3  17   3      308.43      329.41     32.84 o
   5  17   3      910.13      868.48    127.62 o
  -6  18   3      151.21      142.47      3.86 o
  -4  18   3       24.11       34.42      4.43 o
  -2  18   3      648.93      619.51     39.51 o
   0  18   3      228.82      236.80     33.29 o
   2  18   3      401.33      371.12     54.37 o
   4  18   3      220.75      199.53     23.53 o
  -3  19   3      280.36      284.65      5.64 o
  -1  19   3      356.50      334.63     39.06 o
   1  19   3      108.96      116.54     21.18 o
   3  19   3      618.62      541.63     63.66 o
 -14   0   4      231.95      164.28      4.35 o
 -12   0   4      999.41     1081.56      8.15 o
 -10   0   4      966.45     1001.86      7.67 o
  -8   0   4       33.91       69.43      4.50 o
  -6   0   4     1111.65     1244.10      8.84 o
  -4   0   4     4896.51     4704.49     17.15 o
  -2   0   4     1405.55     1107.23      9.09 o
   0   0   4     1742.28     1865.44     11.62 o
 -13   1   4      111.55      108.25     23.21 o
 -11   1   4      436.52      432.50     78.72 o
  -9   1   4      703.08      716.79     41.71 o
  -7   1   4     3069.71     2782.53    261.15 o
  -5   1   4      711.16      763.85     34.93 o
  -3   1   4      151.48      102.76      5.00 o
  -1   1   4       13.79       27.43      7.50 o
   1   1   4     3699.20     3379.10     13.25 o
 -14   2   4       35.74       39.95      5.63 o
 -12   2   4       59.39       77.68      3.15 o
 -10   2   4      147.20      137.02     12.50 o
  -8   2   4     1741.47     1748.11    129.53 o
  -6   2   4     1926.68     1861.28    139.33 o
  -4   2   4     1569.20     1755.00     11.33 o
  -2   2   4     3481.81     3949.68    228.10 o
   0   2   4      593.66      633.03      6.72 o
   2   2   4      849.07      895.68      7.03 o
 -13   3   4      229.98      260.62     18.67 o
 -11   3   4       20.46       19.14      2.95 o
  -9   3   4      100.47      107.72      7.83 o
  -7   3   4      145.54      134.84     10.47 o
  -5   3   4      706.00      557.24      5.73 o
  -3   3   4     2185.12     1904.62    148.87 o
   1   3   4     1314.44     1161.18      8.10 o
   3   3   4     1652.40     1697.40      8.68 o
 -14   4   4       38.09       42.42      3.62 o
 -12   4   4      335.34      368.39     35.72 o
 -10   4   4      209.50      182.55      6.49 o
  -8   4   4     1245.62     1126.42     41.84 o
  -6   4   4      625.93      532.54      4.52 o
  -4   4   4     4593.75     4638.22    247.63 o
  -2   4   4     3050.89     3312.13     12.07 o
   0   4   4       56.97       87.77      4.04 o
   2   4   4     7814.26     8147.63     18.29 o
   4   4   4     3424.53     3361.57     11.33 o
 -13   5   4      651.76      574.70      8.06 o
 -11   5   4      150.40      148.31     16.11 o
  -9   5   4      192.27      197.01     40.22 o
  -7   5   4       72.09       74.23      2.95 o
  -5   5   4     1016.99     1193.72      7.64 o
  -3   5   4     2963.52     3082.02     11.68 o
  -1   5   4      591.53      463.28      5.44 o
   1   5   4     1075.94      998.95      7.04 o
   3   5   4      632.78      722.26      6.74 o
 -14   6   4        2.89        6.69      4.57 o
 -12   6   4      404.72      432.88     29.28 o
 -10   6   4      591.38      540.91     36.84 o
  -8   6   4      445.57      427.29     12.73 o
  -6   6   4     3264.84     3362.77     11.06 o
  -4   6   4     1503.10     1774.89      8.75 o
  -2   6   4     3080.70     3169.96     11.03 o
   0   6   4     2544.96     3013.14     11.64 o
   2   6   4     9604.65    10961.87     20.49 o
   4   6   4     5716.64     6610.75     15.89 o
 -13   7   4      406.32      404.09      9.90 o
 -11   7   4      559.96      634.11     37.02 o
  -9   7   4      221.48      227.23      5.58 o
  -7   7   4       16.78       16.96      3.05 o
  -5   7   4     7527.26     7155.54     14.95 o
  -3   7   4     1182.63     1154.40      7.62 o
  -1   7   4       89.48       61.33      3.44 o
   1   7   4     1940.82     2157.40      9.83 o
   3   7   4     3055.19     3186.54     11.46 o
   5   7   4      369.68      431.06      5.88 o
 -12   8   4      386.48      403.25     40.67 o
 -10   8   4      222.83      219.31      4.95 o
  -8   8   4      182.69      199.83      4.76 o
  -6   8   4     5154.31     4484.81     11.65 o
  -4   8   4     1511.07     1533.86      7.36 o
  -2   8   4      178.83      192.85      4.96 o
   0   8   4      123.30      113.29      3.52 o
   2   8   4     2152.78     2441.89     10.08 o
   4   8   4     3438.79     3831.08     12.28 o
 -13   9   4       61.08       59.21      3.51 o
 -11   9   4      196.97      205.99      4.05 o
  -9   9   4      696.87      780.18      6.50 o
  -7   9   4     1034.29     1180.88      7.14 o
  -5   9   4     3176.57     3081.33      9.75 o
  -3   9   4     1886.00     2101.19      8.98 o
  -1   9   4      266.22      290.88      5.24 o
   1   9   4     4831.95     4500.56     12.45 o
   3   9   4     2195.30     1956.68      8.60 o
   5   9   4      196.94      192.54      5.05 o
 -12  10   4      332.26      339.50      4.85 o
 -10  10   4      278.57      248.91      3.97 o
  -8  10   4      380.34      405.39      4.45 o
  -6  10   4      277.15      346.54      5.09 o
  -4  10   4      906.92      929.52      5.89 o
  -2  10   4     1849.87     2071.02      8.96 o
   0  10   4     2654.58     2785.12      9.85 o
   2  10   4      278.38      322.77      5.40 o
   4  10   4      380.65      429.12      5.76 o
   6  10   4     1034.73     1151.63      7.83 o
 -11  11   4      105.70      131.24      4.80 o
  -9  11   4      249.53      292.09      5.01 o
  -7  11   4      332.79      402.46      5.21 o
  -5  11   4      967.24     1038.86      6.73 o
  -3  11   4       64.09       51.67      3.13 o
  -1  11   4      713.91      791.71      6.41 o
   1  11   4      124.65      121.88      3.68 o
   3  11   4      208.12      239.72      5.04 o
   5  11   4      347.93      389.34      5.76 o
 -10  12   4        7.70        7.84      4.06 o
  -8  12   4       18.34       29.50      2.93 o
  -6  12   4      416.28      414.25      4.35 o
  -4  12   4       39.60       51.85      3.17 o
  -2  12   4     2538.29     2482.93      8.89 o
   0  12   4     2909.36     3003.80     10.52 o
   2  12   4      766.89      815.46      6.65 o
   4  12   4      226.61      276.19      5.16 o
   6  12   4      596.49      587.34      5.65 o
 -11  13   4      119.00      127.78      5.06 o
  -9  13   4      414.89      501.87      5.81 o
  -7  13   4      356.28      404.96      5.39 o
  -5  13   4      830.33      874.81      6.46 o
  -3  13   4      344.81      359.42      5.22 o
  -1  13   4      217.98      255.12      4.05 o
   1  13   4      335.19      341.96      4.38 o
   3  13   4     1021.42     1215.43      7.74 o
   5  13   4      188.04      203.53      3.95 o
 -10  14   4      156.53      159.76      5.15 o
  -8  14   4      100.66      130.38      3.66 o
  -6  14   4      260.40      266.87      4.04 o
  -4  14   4      137.27      147.22      3.45 o
  -2  14   4      746.68      780.87      5.58 o
   0  14   4      377.86      410.67      5.47 o
   2  14   4        8.49       -2.87      4.29 o
   4  14   4       29.71       31.91      4.31 o
   6  14   4      104.99       99.52      4.73 o
  -9  15   4      297.56      321.24      5.70 o
  -7  15   4       11.86       24.93      4.10 o
  -5  15   4      164.17      163.37      3.68 o
  -3  15   4      591.95      619.90      5.20 o
  -1  15   4      270.70      287.92      4.13 o
   1  15   4      830.48      826.37      5.89 o
   3  15   4        0.12        2.04      4.13 o
   5  15   4       45.32       72.43      4.46 o
  -8  16   4      978.31     1025.41      7.80 o
  -6  16   4      170.47      172.36      3.88 o
  -4  16   4      174.80      193.41      4.71 o
  -2  16   4      307.38      325.39      5.26 o
   0  16   4      610.32      609.41      5.31 o
   2  16   4      683.80      802.39      6.80 o
   4  16   4      312.21      370.62      5.73 o
   6  16   4      370.02      388.04      6.42 o
  -7  17   4      310.19      286.23      4.57 o
  -5  17   4        5.12       11.45      4.32 o
  -3  17   4      246.16      280.90      5.20 o
  -1  17   4      281.08      290.11      5.28 o
   1  17   4     1061.21     1170.59      7.86 o
   3  17   4       66.22       78.23      4.54 o
   5  17   4        6.38       14.03      4.35 o
  -6  18   4       32.38       37.82      4.62 o
  -4  18   4      143.56      164.64      3.98 o
  -2  18   4      428.95      481.64      6.05 o
   0  18   4       86.93      102.97      4.72 o
   2  18   4       83.98       90.80      4.81 o
   4  18   4      248.77      273.60      5.80 o
  -3  19   4      185.36      169.39      4.09 o
  -1  19   4      362.47      350.66      4.79 o
   1  19   4       50.33       64.23      4.77 o
   3  19   4      124.40      125.36      5.26 o
 -13   1   5      330.77      334.75      9.80 o
 -11   1   5      255.00      243.31      6.73 o
  -9   1   5       32.25       30.67      2.51 o
  -7   1   5       48.61       36.26      3.11 o
  -5   1   5     2764.03     2574.29    160.49 o
  -3   1   5     3916.05     3633.55    367.48 o
  -1   1   5      982.31     1014.10     13.96 o
   1   1   5     2486.56     2834.46      8.42 o
 -14   2   5      225.69      213.16      6.12 o
 -12   2   5      335.89      329.99     14.41 o
 -10   2   5     1265.84     1247.04     88.59 o
  -8   2   5      612.83      452.11     37.52 o
  -6   2   5      225.04      213.10     26.65 o
  -4   2   5     1590.56     1708.63     95.81 o
  -2   2   5     3426.65     3698.42     48.69 o
   0   2   5     1148.84     1058.78     88.85 o
   2   2   5     2395.96     2787.45     11.20 o
 -13   3   5       52.04       43.22      5.57 o
 -11   3   5      347.34      298.73     17.74 o
  -9   3   5     2697.91     2363.56     40.06 o
  -7   3   5     1028.88      962.58    107.30 o
  -5   3   5      464.01      378.21     35.41 o
  -3   3   5      938.99      950.49      7.59 o
  -1   3   5     8395.53     8869.12     19.46 o
   1   3   5     1373.37     1235.79      7.64 o
   3   3   5     1209.09     1302.48      7.29 o
 -14   4   5      138.12      129.46      6.04 o
 -12   4   5        7.54       15.74      4.05 o
 -10   4   5      518.02      519.81     44.16 o
  -8   4   5     2401.43     2430.27    157.20 o
  -6   4   5     1185.87     1023.13     13.81 o
  -4   4   5      851.99      924.90     51.38 o
  -2   4   5     5451.32     6147.09     15.85 o
   0   4   5     1551.49     1651.00      8.45 o
   2   4   5      244.06      236.37      5.37 o
   4   4   5      607.39      677.85      6.37 o
 -13   5   5      336.27      344.20      5.09 o
 -11   5   5      379.82      420.49     10.01 o
  -9   5   5     1137.64     1059.71     18.43 o
  -7   5   5      726.65      705.33      5.68 o
  -5   5   5     1319.88     1470.05     66.58 o
  -3   5   5     2346.12     2064.79      8.94 o
  -1   5   5     2837.46     2948.17     11.18 o
   1   5   5      787.04      711.94      6.72 o
   3   5   5     2152.88     2272.20      9.73 o
 -12   6   5      153.22      150.06      9.76 o
 -10   6   5       35.33       37.14      5.34 o
  -8   6   5      200.98      218.62     18.01 o
  -6   6   5      750.82      789.38      6.37 o
  -4   6   5     3054.12     3028.92     10.24 o
  -2   6   5     2566.41     2733.54     10.50 o
   0   6   5      205.37      264.19      5.26 o
   2   6   5     4854.78     4900.06     13.03 o
   4   6   5     2804.27     2938.32     10.08 o
 -13   7   5       69.30       74.80      3.50 o
 -11   7   5       72.82       81.31     13.34 o
  -9   7   5      389.11      437.35      5.47 o
  -7   7   5     4050.16     4306.10     12.04 o
  -5   7   5      224.62      260.68      5.06 o
  -3   7   5      373.95      362.14      4.51 o
  -1   7   5      471.79      513.33      5.99 o
   1   7   5      358.65      387.51      4.57 o
   3   7   5     2591.23     3123.54     10.87 o
   5   7   5     2823.06     3278.15     11.32 o
 -12   8   5       72.14       85.51      4.63 o
 -10   8   5       27.73       37.73      4.01 o
  -8   8   5      986.37      955.04      5.96 o
  -6   8   5     1451.15     1299.62      6.69 o
  -4   8   5     2354.45     2628.58      9.75 o
  -2   8   5      366.59      380.31      5.44 o
   0   8   5      792.49      918.53      6.82 o
   2   8   5      644.05      665.58      5.45 o
   4   8   5     2477.49     2853.36     10.60 o
 -11   9   5      282.99      332.20      5.55 o
  -9   9   5      194.04      240.38      4.81 o
  -7   9   5      812.52      889.98      5.65 o
  -5   9   5      743.21      746.12      5.40 o
  -3   9   5       24.41       24.73      4.26 o
  -1   9   5      660.14      666.54      6.12 o
   1   9   5     3948.27     4274.39     12.32 o
   3   9   5     2225.91     2228.52      8.92 o
   5   9   5     1604.83     1603.06      7.91 o
 -12  10   5       16.42       14.21      4.46 o
 -10  10   5       90.59      126.35      4.62 o
  -8  10   5     1110.25     1090.72      6.24 o
  -6  10   5       15.27       30.74      4.14 o
  -4  10   5      788.62      872.82      6.47 o
  -2  10   5     1659.74     1674.22      8.06 o
   0  10   5     2131.92     2349.99      9.39 o
   2  10   5      913.89      997.12      7.05 o
   4  10   5     1705.76     1971.59      9.07 o
   6  10   5      848.66      922.21      6.38 o
 -11  11   5       32.58       33.23      3.24 o
  -9  11   5       13.45       10.53      3.10 o
  -7  11   5     1433.08     1618.93      7.86 o
  -5  11   5     2474.61     2700.46      9.54 o
  -3  11   5     1827.06     1925.75      8.34 o
  -1  11   5      699.35      727.17      6.23 o
   1  11   5      435.00      450.78      5.60 o
   3  11   5      885.20      979.74      6.89 o
   5  11   5     2162.30     2593.52     10.51 o
 -10  12   5      728.75      782.46      6.18 o
  -8  12   5     1013.55     1089.29      7.07 o
  -6  12   5      218.45      203.21      3.56 o
  -4  12   5      140.41      149.32      3.59 o
  -2  12   5      916.89     1042.83      6.75 o
   0  12   5     1687.50     1978.62      8.71 o
   2  12   5      629.44      796.05      6.45 o
   4  12   5      174.37      220.01      5.04 o
   6  12   5       14.50       18.31      3.08 o
  -9  13   5      745.13      851.47      6.83 o
  -7  13   5      168.06      146.34      3.41 o
  -5  13   5      215.43      213.94      4.87 o
  -3  13   5       26.63       28.55      2.99 o
  -1  13   5     1273.40     1293.14      6.62 o
   1  13   5      551.41      586.90      5.94 o
   3  13   5      496.09      542.80      5.94 o
   5  13   5      261.82      283.84      5.35 o
 -10  14   5       25.69       29.64      4.59 o
  -8  14   5      163.02      160.58      4.93 o
  -6  14   5      284.32      340.11      5.24 o
  -4  14   5      113.08      132.32      3.48 o
  -2  14   5      223.37      221.06      3.70 o
   0  14   5      162.81      165.56      3.51 o
   2  14   5      189.54      200.98      4.85 o
   4  14   5      314.93      346.56      5.60 o
   6  14   5      253.33      246.10      5.52 o
  -9  15   5      153.95      180.21      5.14 o
  -7  15   5      361.27      405.60      5.73 o
  -5  15   5       12.85       24.98      4.28 o
  -3  15   5      117.09      122.35      3.42 o
  -1  15   5      757.97      822.50      6.42 o
   1  15   5        1.95        5.54      2.93 o
   3  15   5       17.12       29.50      4.35 o
   5  15   5      647.26      589.82      5.88 o
  -8  16   5        2.68        4.97      3.12 o
  -6  16   5        7.33       21.26      3.02 o
  -4  16   5        2.87        6.84      4.14 o
  -2  16   5      131.79      140.01      3.69 o
   0  16   5       13.60       14.44      4.30 o
   2  16   5      265.15      252.33      4.21 o
   4  16   5       59.01       59.13      3.31 o
   6  16   5        6.92        4.02      4.39 o
  -7  17   5      384.39      419.00      6.07 o
  -5  17   5      131.95      129.35      3.71 o
  -3  17   5      241.89      307.92      5.28 o
  -1  17   5      646.18      762.00      6.75 o
   1  17   5      294.19      356.21      5.66 o
   3  17   5      472.40      548.20      6.56 o
   5  17   5        2.53        3.54      4.56 o
  -4  18   5      100.10       87.24      4.65 o
  -2  18   5      229.88      256.80      5.39 o
   0  18   5       62.93       66.19      4.63 o
   2  18   5       24.35       32.81      4.55 o
   4  18   5      193.34      179.86      5.40 o
  -1  19   5      579.84      552.67      5.81 o
   1  19   5      156.21      167.94      5.31 o
 -14   0   6      129.30      116.14      4.31 o
 -12   0   6      277.82      218.64      4.30 o
 -10   0   6     1342.56     1314.94      8.63 o
  -8   0   6     1486.78     1443.60      9.00 o
  -6   0   6     1187.36     1083.73      8.16 o
  -4   0   6      709.64      722.39      7.24 o
  -2   0   6      173.59      124.37      3.85 o
   0   0   6     2308.24     2647.74     11.10 o
 -13   1   6      197.05      215.73      6.41 o
 -11   1   6     1104.17     1047.74    123.15 o
  -9   1   6      186.39      186.69      8.88 o
  -7   1   6      888.93      872.15     36.53 o
  -5   1   6      860.14      844.34     18.17 o
  -3   1   6     6273.46     5175.26    110.64 o
  -1   1   6     1930.91     1759.58    150.95 o
   1   1   6     4138.23     4396.85    230.12 o
 -14   2   6      205.78      177.74      3.56 o
 -12   2   6       27.81       28.54      2.49 o
 -10   2   6      327.74      333.81     16.83 o
  -8   2   6      309.17      296.65     37.16 o
  -6   2   6      307.53      280.59     31.68 o
  -4   2   6      888.68      989.82     35.14 o
  -2   2   6     1527.73     1569.42     70.79 o
   0   2   6      628.23      694.61     59.69 o
   2   2   6       45.08       34.50      4.56 o
 -13   3   6      229.87      208.47     21.79 o
 -11   3   6       52.60       45.14      3.39 o
  -9   3   6     1063.49     1169.89    101.20 o
  -7   3   6     2044.81     2029.48    190.39 o
  -5   3   6      726.46      673.89      5.27 o
  -3   3   6     1362.75     1314.05     35.75 o
  -1   3   6     1064.66     1183.53      5.92 o
   1   3   6      590.56      683.07      6.56 o
   3   3   6      525.44      520.97      5.86 o
 -12   4   6       38.88       35.80      2.64 o
 -10   4   6      244.71      258.73     12.97 o
  -8   4   6     1764.83     1705.53    236.18 o
  -6   4   6     1353.99     1220.70    105.15 o
  -4   4   6       23.90       19.19      3.01 o
  -2   4   6     1118.29     1367.91      8.07 o
   0   4   6      106.56      117.21      3.76 o
   2   4   6     1924.45     2066.18      9.18 o
   4   4   6      466.97      509.92      4.98 o
 -13   5   6       33.36       35.94      3.58 o
 -11   5   6      200.16      197.91      6.42 o
  -9   5   6      716.18      775.49     71.59 o
  -7   5   6     2449.93     2188.12    107.20 o
  -5   5   6      616.61      565.24     28.53 o
  -3   5   6      173.34      147.76      4.78 o
  -1   5   6     1110.04     1318.06      7.76 o
   1   5   6        1.41        0.19      4.47 o
   3   5   6      974.60     1039.14      7.00 o
 -12   6   6      705.09      703.45     70.48 o
 -10   6   6        9.13       10.86      2.85 o
  -8   6   6      384.60      415.96      5.43 o
  -6   6   6     2040.20     1817.75      7.86 o
  -4   6   6     3441.22     3729.22     11.36 o
  -2   6   6      706.48      727.91      6.39 o
   0   6   6      530.56      554.92      5.91 o
   2   6   6       86.89       89.15      4.52 o
   4   6   6      280.97      316.77      5.21 o
 -13   7   6      425.53      471.83      6.60 o
 -11   7   6      317.67      319.55      4.42 o
  -9   7   6       16.73       17.27      2.96 o
  -7   7   6       74.76       82.54      4.50 o
  -5   7   6     1118.21     1113.77      6.35 o
  -3   7   6     1070.30     1128.06      6.49 o
  -1   7   6       60.43       59.22      4.44 o
   1   7   6     1759.20     1874.01      8.65 o
   3   7   6     7435.30     7477.94     15.22 o
   5   7   6      380.43      379.47      4.62 o
 -12   8   6      516.20      500.51      5.44 o
 -10   8   6      102.01      118.37      4.64 o
  -8   8   6      397.12      459.69      5.46 o
  -6   8   6     2414.35     2775.07      9.83 o
  -4   8   6     1518.00     1496.91      7.03 o
  -2   8   6      217.52      246.97      3.93 o
   0   8   6      917.91     1108.33      7.08 o
   2   8   6     2419.32     2833.90     10.13 o
   4   8   6     5058.96     5862.66     14.23 o
 -11   9   6       67.73       78.43      4.63 o
  -9   9   6       64.76       62.60      4.45 o
  -7   9   6      300.41      340.77      5.09 o
  -5   9   6     2647.48     3002.60     10.05 o
  -3   9   6     1324.34     1268.76      7.24 o
  -1   9   6     2002.16     2030.27      8.09 o
   1   9   6      838.46      779.44      5.56 o
   3   9   6      773.06      868.64      5.89 o
   5   9   6       47.90       57.67      4.37 o
 -12  10   6      164.98      152.78      4.04 o
 -10  10   6      279.21      292.07      5.27 o
  -8  10   6      954.27      891.20      5.82 o
  -6  10   6      560.50      562.61      4.73 o
  -4  10   6      859.30      950.88      6.63 o
  -2  10   6      358.04      322.81      5.02 o
   0  10   6      463.73      488.38      5.52 o
   2  10   6      184.37      255.99      4.95 o
   4  10   6     1031.03     1101.76      6.46 o
   6  10   6     1152.11     1394.92      8.24 o
 -11  11   6       39.47       40.74      4.57 o
  -9  11   6       28.31       25.97      4.45 o
  -7  11   6      641.55      680.40      5.24 o
  -5  11   6      408.18      457.89      5.46 o
  -3  11   6        6.31       15.43      2.89 o
  -1  11   6      255.22      242.27      4.89 o
   1  11   6      185.84      200.13      4.71 o
   3  11   6      339.36      340.43      5.32 o
   5  11   6      301.20      282.91      4.21 o
 -10  12   6      316.43      326.53      5.57 o
  -8  12   6      130.53      132.88      3.61 o
  -6  12   6      463.09      527.56      5.56 o
  -4  12   6       69.44       85.74      4.36 o
  -2  12   6      269.34      280.11      4.04 o
   0  12   6       95.32       73.76      3.18 o
   2  12   6       68.27       89.98      4.40 o
   4  12   6       83.27       90.85      4.47 o
   6  12   6      810.34      877.04      7.31 o
  -9  13   6       78.91       81.31      4.51 o
  -7  13   6       32.50       31.74      3.13 o
  -5  13   6      503.81      647.85      5.88 o
  -3  13   6      614.53      717.09      6.16 o
  -1  13   6      624.83      647.92      5.09 o
   1  13   6      438.22      494.07      5.57 o
   3  13   6       40.68       33.83      3.09 o
   5  13   6        7.35       11.65      4.39 o
  -8  14   6      163.67      204.54      4.95 o
  -6  14   6      530.16      612.50      6.06 o
  -4  14   6      775.72      875.42      6.54 o
  -2  14   6        4.56        5.60      2.93 o
   0  14   6      736.83      821.38      6.55 o
   2  14   6      804.40      843.41      5.98 o
   4  14   6      280.75      330.28      5.47 o
   6  14   6      181.49      205.36      5.29 o
  -7  15   6      389.07      454.31      5.85 o
  -5  15   6      367.31      421.52      5.64 o
  -3  15   6      170.17      196.83      3.80 o
  -1  15   6      180.59      175.07      3.81 o
   1  15   6     1493.81     1370.32      7.20 o
   3  15   6      682.72      798.64      6.92 o
   5  15   6      271.41      271.55      4.64 o
  -6  16   6       89.55       80.73      3.55 o
  -4  16   6     1049.55     1277.93      7.64 o
  -2  16   6      639.18      784.46      6.46 o
   0  16   6      907.33     1031.20      7.32 o
   2  16   6       74.13       83.75      4.48 o
   4  16   6       41.40       50.79      4.45 o
   6  16   6      195.46      157.46      4.48 o
  -5  17   6      104.78      117.60      4.78 o
  -3  17   6      386.33      391.78      4.78 o
  -1  17   6      164.72      204.70      5.04 o
   1  17   6      414.23      405.19      4.89 o
   3  17   6       57.87       74.51      4.76 o
  -4  18   6        8.02       18.37      3.18 o
  -2  18   6      118.25      119.41      4.84 o
   0  18   6      115.69      119.17      3.87 o
   2  18   6      124.46      121.44      5.14 o
 -13   1   7      283.76      267.65      4.32 o
 -11   1   7       65.54       67.24      3.20 o
  -9   1   7      540.53      474.98     20.85 o
  -7   1   7       46.68       41.34      4.34 o
  -5   1   7      550.59      604.50     25.17 o
  -3   1   7      428.48      482.49      4.37 o
  -1   1   7     4805.13     4495.21     42.66 o
   1   1   7     4940.11     5350.46     11.72 o
 -12   2   7       44.00       42.28      5.23 o
 -10   2   7       19.22       22.19      2.49 o
  -8   2   7     2464.69     2491.53    141.42 o
  -6   2   7     4204.86     4045.73    187.26 o
  -4   2   7     3510.44     3489.63    121.43 o
  -2   2   7      560.42      609.13     25.64 o
   0   2   7     1346.11     1380.64      5.37 o
   2   2   7      717.30      801.98      6.71 o
 -13   3   7      384.43      454.74      5.18 o
 -11   3   7      113.19      104.81      4.61 o
  -9   3   7     1141.34     1230.83    101.17 o
  -7   3   7     1582.21     1583.73    129.30 o
  -5   3   7     1386.29     1343.93    129.89 o
  -3   3   7     1746.24     1766.01     31.38 o
  -1   3   7     2020.10     1976.52     96.66 o
   1   3   7       71.04       35.81      3.20 o
   3   3   7      147.92      156.27      4.62 o
 -12   4   7      509.77      470.80     36.35 o
 -10   4   7      914.06      831.59     46.72 o
  -8   4   7      388.81      332.79      9.30 o
  -6   4   7       13.36       18.78      6.65 o
  -4   4   7      478.79      513.65     23.68 o
  -2   4   7     2688.39     2729.98      9.75 o
   0   4   7      951.31     1025.96      7.12 o
   2   4   7       30.59       44.36      4.29 o
   4   4   7      329.53      391.38      5.40 o
 -13   5   7       21.42       32.53      7.58 o
 -11   5   7       53.05       59.36      3.66 o
  -9   5   7      291.01      280.01     21.53 o
  -7   5   7     2316.10     2469.79    163.11 o
  -5   5   7      129.80      111.48      3.64 o
  -3   5   7      586.79      646.83      6.22 o
  -1   5   7      135.35      150.43      4.79 o
   1   5   7      690.48      661.41      6.16 o
   3   5   7      714.38      787.55      5.60 o
 -12   6   7      100.73       93.18      4.92 o
 -10   6   7       62.20       67.13      7.21 o
  -8   6   7      166.94      236.96      4.90 o
  -6   6   7       71.35       82.09      4.47 o
  -4   6   7      584.82      677.54      6.08 o
  -2   6   7      851.46     1008.38      6.83 o
   0   6   7      979.63     1159.82      7.19 o
   2   6   7      812.73      939.82      6.83 o
   4   6   7      513.72      608.75      5.91 o
 -11   7   7      200.49      214.10      5.18 o
  -9   7   7      417.15      381.32      4.51 o
  -7   7   7      179.84      180.96      3.72 o
  -5   7   7      665.57      750.69      6.23 o
  -3   7   7     1014.42     1236.61      7.30 o
  -1   7   7     1044.79     1030.66      6.19 o
   1   7   7      582.00      546.87      4.93 o
   3   7   7     4737.71     4709.80     11.98 o
   5   7   7      137.98      151.05      4.69 o
 -12   8   7       84.19       77.03      3.56 o
 -10   8   7      185.61      216.52      5.07 o
  -8   8   7      173.92      182.34      3.77 o
  -6   8   7      344.81      335.09      4.29 o
  -4   8   7      113.11      236.63      4.79 o
  -2   8   7     1067.51      834.58      5.60 o
   0   8   7     1880.21     1976.36      8.50 o
   2   8   7      693.45      768.15      6.13 o
   4   8   7      451.82      479.98      4.81 o
 -11   9   7      165.77      201.27      5.26 o
  -9   9   7       73.32       91.73      4.51 o
  -7   9   7       99.62       92.20      4.37 o
  -5   9   7     1936.77     2076.19      8.59 o
  -3   9   7      457.47      466.64      5.43 o
  -1   9   7      462.47      499.98      5.58 o
   1   9   7       99.95      121.28      4.32 o
   3   9   7      502.46      518.66      4.92 o
   5   9   7      301.42      351.42      5.14 o
 -10  10   7      194.24      213.61      3.87 o
  -8  10   7      733.74      763.64      5.64 o
  -6  10   7      256.41      242.62      3.78 o
  -4  10   7       19.06       31.49      3.95 o
  -2  10   7      560.92      529.32      4.71 o
   0  10   7      113.19      126.31      3.53 o
   2  10   7      127.32      136.17      3.46 o
   4  10   7      593.10      721.40      6.20 o
   6  10   7      750.88      877.75      7.08 o
 -11  11   7      497.43      518.19      6.42 o
  -9  11   7      828.53      905.98      6.20 o
  -7  11   7      207.97      236.04      4.90 o
  -5  11   7      416.30      464.78      5.44 o
  -3  11   7      867.27      918.07      6.45 o
  -1  11   7     1122.23     1262.76      7.23 o
   1  11   7     1509.17     1537.77      7.19 o
   3  11   7      401.81      394.76      4.44 o
   5  11   7      981.91     1108.76      7.47 o
 -10  12   7       58.75       74.82      4.81 o
  -8  12   7      468.21      522.52      6.14 o
  -6  12   7     1089.35     1138.43      6.28 o
  -4  12   7      447.41      514.14      5.48 o
  -2  12   7      363.38      391.41      4.32 o
   0  12   7       27.65       41.89      4.25 o
   2  12   7      557.11      528.21      4.92 o
   4  12   7      874.40      922.23      6.28 o
   6  12   7      775.16      781.14      6.35 o
  -9  13   7      244.42      261.52      5.43 o
  -7  13   7      484.26      544.91      5.88 o
  -5  13   7     1547.18     1812.44      8.25 o
  -3  13   7      789.43      891.81      6.48 o
  -1  13   7      627.02      632.18      5.95 o
   1  13   7      138.61      160.66      4.72 o
   3  13   7      146.75      142.34      3.72 o
   5  13   7      181.15      180.84      4.08 o
  -8  14   7       11.81       11.49      4.37 o
  -6  14   7       75.97       90.57      4.37 o
  -4  14   7       10.61       13.36      4.17 o
  -2  14   7      898.35      914.15      5.87 o
   0  14   7     1351.36     1640.75      8.29 o
   2  14   7      331.42      424.24      5.58 o
   4  14   7      206.76      229.42      4.11 o
   6  14   7      153.98      142.73      4.09 o
  -7  15   7       55.05       43.20      4.61 o
  -5  15   7      128.96      135.64      4.76 o
  -3  15   7       31.45       48.41      4.30 o
  -1  15   7       57.22       68.29      4.43 o
   1  15   7      278.68      320.26      5.39 o
   3  15   7      679.75      789.00      7.08 o
   5  15   7       86.07      100.06      5.06 o
  -6  16   7       84.99       85.10      4.67 o
  -4  16   7       86.26       79.22      4.61 o
  -2  16   7      232.42      239.28      5.13 o
   0  16   7      194.65      223.50      4.98 o
   2  16   7      165.00      193.46      5.04 o
   4  16   7       23.99       40.46      3.44 o
  -5  17   7      209.09      177.40      5.35 o
  -3  17   7      155.81      176.91      5.01 o
  -1  17   7      123.06      147.74      4.99 o
   1  17   7      379.84      422.61      5.98 o
   3  17   7      480.29      407.81      5.55 o
 -12   0   8     1039.49     1103.08      9.27 o
 -10   0   8      212.14      177.13      4.14 o
  -8   0   8      397.50      319.60      4.70 o
  -6   0   8     3056.46     3078.16     12.19 o
  -4   0   8     6132.43     6620.26     16.85 o
  -2   0   8     6306.95     7008.90     16.72 o
   0   0   8     1338.65     1580.12      8.54 o
 -13   1   8       10.70       17.54      3.88 o
 -11   1   8      826.47      937.22     37.26 o
  -9   1   8      475.01      531.92      8.88 o
  -7   1   8      321.58      371.88     12.69 o
  -5   1   8      957.15     1006.82     42.43 o
  -3   1   8     1502.31     1601.38     27.53 o
  -1   1   8     1450.51     1480.50     13.80 o
   1   1   8     1056.17     1002.23     37.16 o
 -12   2   8      159.92      140.23      9.43 o
 -10   2   8      827.31      836.27     44.57 o
  -8   2   8      178.20      191.89     17.26 o
  -6   2   8      211.62      228.31      6.62 o
  -4   2   8     1191.93     1228.29    107.83 o
  -2   2   8      289.91      323.82     26.47 o
   0   2   8      712.73      791.83     44.15 o
   2   2   8      204.35      225.65      3.89 o
 -13   3   8      129.80      137.24      4.15 o
 -11   3   8      399.10      405.46     27.20 o
  -9   3   8      221.71      257.66      4.00 o
  -7   3   8      366.12      429.88      8.10 o
  -5   3   8      845.41      834.08     69.10 o
  -3   3   8      354.50      369.61      5.99 o
  -1   3   8     1112.78     1088.93      6.47 o
   1   3   8     1393.13     1479.83      7.86 o
   3   3   8      306.80      363.21      5.23 o
 -12   4   8      160.51      150.74     25.44 o
 -10   4   8      242.29      234.83      3.48 o
  -8   4   8      213.68      182.55     23.35 o
  -6   4   8     1293.51     1123.24      5.50 o
  -4   4   8     1206.71     1215.91     47.37 o
  -2   4   8      749.23      680.61      5.39 o
   0   4   8     2985.69     3062.91      9.84 o
   2   4   8     1973.05     2302.23      9.10 o
   4   4   8      267.15      281.37      4.03 o
 -11   5   8      204.95      206.67     26.81 o
  -9   5   8     1067.08     1160.61    114.79 o
  -7   5   8     1051.23     1212.86     67.01 o
  -5   5   8      706.75      679.67     46.26 o
  -3   5   8      653.26      600.26      5.18 o
  -1   5   8      792.78      906.10      6.67 o
   1   5   8      396.95      435.20      5.56 o
   3   5   8     1643.21     1992.27      8.63 o
 -12   6   8      479.08      526.95      6.74 o
 -10   6   8      593.50      663.77      6.46 o
  -8   6   8      771.75      870.64      6.71 o
  -6   6   8      845.03      726.84      5.37 o
  -4   6   8      211.45      189.32      3.73 o
  -2   6   8      742.60      864.42      6.47 o
   0   6   8      164.66      150.19      3.45 o
   2   6   8     3607.45     3688.16     10.50 o
   4   6   8      475.76      508.80      4.78 o
 -11   7   8        8.43       10.65      4.40 o
  -9   7   8       10.10        8.25      2.93 o
  -7   7   8      388.47      443.11      5.47 o
  -5   7   8     1791.80     1875.74      8.60 o
  -3   7   8      677.84      657.85      5.89 o
  -1   7   8      453.11      387.51      4.37 o
   1   7   8      376.78      359.68      4.23 o
   3   7   8      334.80      403.79      5.34 o
   5   7   8       54.19       62.21      4.36 o
 -12   8   8       98.50       81.00      3.64 o
 -10   8   8      128.59      130.43      4.77 o
  -8   8   8      341.58      413.63      5.46 o
  -6   8   8      545.31      711.41      6.16 o
  -4   8   8      415.52      510.25      5.54 o
  -2   8   8      115.33       91.11      4.38 o
   0   8   8       23.77       29.70      2.95 o
   2   8   8      789.13      951.37      6.56 o
   4   8   8       41.77       59.94      4.32 o
 -11   9   8      415.80      429.89      5.21 o
  -9   9   8      438.50      557.83      6.22 o
  -7   9   8      168.02      220.55      4.90 o
  -5   9   8      275.71      338.56      5.22 o
  -3   9   8      142.79      138.79      4.37 o
  -1   9   8       96.38      118.83      4.37 o
   1   9   8      556.93      628.37      5.73 o
   3   9   8     2875.94     2987.43      9.74 o
   5   9   8     1609.61     1889.94      8.84 o
 -10  10   8      154.10      149.13      4.99 o
  -8  10   8       12.87       12.63      3.02 o
  -6  10   8      782.25      904.26      6.46 o
  -4  10   8     1614.76     1662.03      7.23 o
  -2  10   8      868.45      924.31      5.68 o
   0  10   8      299.12      325.81      4.99 o
   2  10   8       96.49      137.01      4.64 o
   4  10   8      429.84      464.43      4.76 o
   6  10   8      511.37      558.57      6.32 o
  -9  11   8      100.20      104.40      4.73 o
  -7  11   8      206.62      237.40      4.98 o
  -5  11   8       61.98       59.92      3.16 o
  -3  11   8      153.50      157.71      3.38 o
  -1  11   8      115.67      139.07      4.55 o
   1  11   8      244.24      232.74      3.94 o
   3  11   8      761.74      808.69      5.72 o
   5  11   8        9.28       20.18      4.32 o
  -8  12   8      164.08      154.44      3.73 o
  -6  12   8       19.44       18.31      4.18 o
  -4  12   8      265.13      296.74      4.90 o
  -2  12   8       93.16      100.82      3.26 o
   0  12   8       81.22      117.49      4.51 o
   2  12   8      391.52      482.24      5.76 o
   4  12   8      421.68      535.17      5.98 o
   6  12   8       68.50       71.95      3.60 o
  -9  13   8      643.50      627.18      6.07 o
  -7  13   8      556.15      569.16      6.30 o
  -5  13   8       97.10       96.76      3.51 o
  -3  13   8      241.38      279.01      5.18 o
  -1  13   8      620.89      614.34      5.15 o
   1  13   8      176.70      208.25      4.80 o
   3  13   8      859.57      938.84      6.45 o
   5  13   8      438.85      508.66      6.35 o
  -8  14   8      101.07       97.37      4.97 o
  -6  14   8       48.59       54.01      4.26 o
  -4  14   8      564.32      638.21      6.18 o
  -2  14   8      534.89      639.14      6.14 o
   0  14   8      312.18      346.47      5.47 o
   2  14   8      126.18      138.42      3.84 o
   4  14   8      184.29      188.33      5.34 o
   6  14   8      258.07      220.06      4.93 o
  -7  15   8      164.01      183.06      5.26 o
  -5  15   8      820.69      851.82      6.11 o
  -3  15   8      971.78     1051.96      7.32 o
  -1  15   8      690.03      764.95      6.72 o
   1  15   8       22.86       30.33      4.23 o
   3  15   8      165.72      180.51      5.13 o
   5  15   8      473.98      496.59      6.74 o
  -4  16   8      341.48      361.64      4.73 o
  -2  16   8      398.97      452.17      5.89 o
   0  16   8      195.21      203.91      5.24 o
   2  16   8      662.44      644.61      6.13 o
  -1  17   8       96.57      102.11      3.78 o
 -11   1   9       69.63       63.55      3.29 o
  -9   1   9      161.76      206.23     12.22 o
  -7   1   9     1209.07     1151.49    136.51 o
  -5   1   9     1344.11     1245.95    159.91 o
  -3   1   9      287.09      315.10      3.87 o
  -1   1   9       62.82       58.70      3.19 o
   1   1   9      343.47      361.36      4.44 o
 -12   2   9      168.38      184.51      8.60 o
 -10   2   9      711.19      737.64     70.92 o
  -8   2   9      146.67      182.88      8.02 o
  -6   2   9      392.60      376.29     70.49 o
  -4   2   9     1047.46     1088.02     45.01 o
  -2   2   9     2134.27     2387.29     22.12 o
   0   2   9     3202.20     3746.66     11.57 o
   2   2   9      792.33      930.59      6.60 o
 -11   3   9       73.67       78.08     12.90 o
  -9   3   9      283.19      277.11     24.69 o
  -7   3   9      406.47      353.36      6.10 o
  -5   3   9      715.40      757.19     50.04 o
  -3   3   9       12.02       11.81      3.08 o
  -1   3   9      332.47      320.17      5.28 o
   1   3   9     1195.13     1168.37      6.45 o
   3   3   9     1684.50     1672.07      7.49 o
 -12   4   9       57.42       48.68      6.06 o
 -10   4   9       96.04       83.92      4.66 o
  -8   4   9      797.50      893.39     53.37 o
  -6   4   9      894.37      825.15     36.81 o
  -4   4   9     1004.23      917.13     60.91 o
  -2   4   9        0.54        3.06      4.23 o
   0   4   9     1422.40     1675.64      8.05 o
   2   4   9     1009.46     1165.60      7.12 o
 -11   5   9      270.08      237.77     13.03 o
  -9   5   9      168.95      177.59     24.05 o
  -7   5   9      416.38      447.54     38.14 o
  -5   5   9       93.12       81.41      7.70 o
  -3   5   9      948.19     1038.86      6.97 o
  -1   5   9     2389.36     2336.60      8.56 o
   1   5   9     1661.94     1557.75      7.16 o
   3   5   9     1178.40     1347.41      7.36 o
 -12   6   9       39.14       40.75      4.73 o
 -10   6   9       95.01       85.31      3.43 o
  -8   6   9      645.50      626.38      5.27 o
  -6   6   9      474.49      533.77      5.80 o
  -4   6   9      280.36      221.38      3.98 o
  -2   6   9      245.53      248.33      4.92 o
   0   6   9       49.45       51.88      4.25 o
   2   6   9      161.92      180.35      4.60 o
   4   6   9       35.24       41.34      4.09 o
 -11   7   9       79.11       72.57      4.68 o
  -9   7   9       49.55       69.90      4.45 o
  -7   7   9      603.49      616.24      5.18 o
  -5   7   9      129.12      162.84      4.64 o
  -3   7   9       77.90       68.37      3.06 o
  -1   7   9      718.59      785.40      5.43 o
   1   7   9      614.09      707.25      5.86 o
   3   7   9       34.69       36.31      4.11 o
   5   7   9      751.08      874.82      6.79 o
 -10   8   9       99.25       90.74      4.70 o
  -8   8   9      539.79      605.64      6.05 o
  -6   8   9      770.91      828.71      6.58 o
  -4   8   9      395.13      474.87      5.65 o
  -2   8   9      155.53      210.00      4.70 o
   0   8   9      403.55      469.28      5.29 o
   2   8   9      122.02      162.39      4.50 o
   4   8   9      256.09      272.46      4.14 o
  -9   9   9      162.71      174.56      4.99 o
  -7   9   9      269.12      307.35      5.31 o
  -5   9   9       81.58       80.96      4.39 o
  -3   9   9      384.46      390.91      5.29 o
  -1   9   9       38.24       47.13      3.05 o
   1   9   9       56.01       52.98      4.25 o
   3   9   9       93.12      101.29      3.27 o
   5   9   9      123.63      135.93      4.89 o
 -10  10   9      140.92      140.94      3.93 o
  -8  10   9       57.11       52.91      4.44 o
  -6  10   9      495.72      559.62      5.81 o
  -4  10   9        4.44       15.74      4.20 o
  -2  10   9      288.57      303.90      3.96 o
   0  10   9      130.56      117.07      3.43 o
   2  10   9      132.54      147.68      3.53 o
   4  10   9      244.66      270.82      4.25 o
  -9  11   9      311.33      310.82      4.67 o
  -7  11   9     1263.55     1314.69      7.09 o
  -5  11   9      952.94     1146.88      7.25 o
  -3  11   9      718.86      768.89      5.40 o
  -1  11   9      113.42      119.75      3.39 o
   1  11   9     1540.60     1757.75      8.47 o
   3  11   9      836.89      847.26      5.96 o
   5  11   9      241.22      255.60      4.43 o
  -8  12   9       42.75       32.52      4.50 o
  -6  12   9      256.01      264.29      4.14 o
  -4  12   9      156.43      223.25      4.78 o
  -2  12   9     1252.68     1449.80      7.63 o
   0  12   9     1345.76     1428.23      7.16 o
   2  12   9      371.74      411.24      4.65 o
   4  12   9      102.33      124.09      4.78 o
   6  12   9      300.38      247.81      4.74 o
  -7  13   9      188.76      178.25      4.03 o
  -5  13   9      126.82      132.89      3.60 o
  -3  13   9      227.07      239.97      4.06 o
  -1  13   9      497.44      530.83      5.95 o
   1  13   9       51.42       51.58      3.31 o
   3  13   9      117.17      139.80      5.03 o
   5  13   9      559.86      546.57      6.75 o
  -6  14   9      531.69      590.17      6.45 o
  -4  14   9      331.85      379.27      5.71 o
  -2  14   9       63.56       56.53      3.26 o
   0  14   9       65.92       80.57      4.51 o
   2  14   9       64.02       70.90      4.65 o
   4  14   9      330.15      352.79      6.00 o
  -5  15   9       14.52       18.04      3.20 o
  -3  15   9      207.17      194.98      4.08 o
  -1  15   9      189.57      166.96      3.97 o
   1  15   9      241.23      240.48      4.31 o
   3  15   9      163.18      160.02      5.14 o
  -2  16   9       59.19       82.60      4.65 o
   0  16   9       24.28       13.45      3.24 o
 -12   0  10      162.83      123.05      5.56 o
 -10   0  10     1674.55     1640.70     10.49 o
  -8   0  10      947.81     1044.19      8.20 o
  -6   0  10      576.57      491.47      5.30 o
  -4   0  10     1920.32     2063.78      9.81 o
  -2   0  10     5084.62     5718.58     14.87 o
   0   0  10     1566.97     1875.02      8.81 o
 -11   1  10      243.85      234.32      9.00 o
  -9   1  10      356.65      365.18     13.08 o
  -7   1  10       12.92       14.04      4.28 o
  -5   1  10       34.19       37.64      3.07 o
  -3   1  10     1339.11     1296.01    120.12 o
  -1   1  10      286.63      295.08     30.51 o
   1   1  10      607.99      677.46      6.28 o
 -12   2  10      285.94      284.43     28.36 o
 -10   2  10      321.40      366.24     24.30 o
  -8   2  10       25.78       43.64      3.07 o
  -6   2  10      689.29      731.20     18.37 o
  -4   2  10     2326.44     2441.12     38.15 o
  -2   2  10     1118.04     1135.68     37.81 o
   0   2  10       75.67      121.78      4.57 o
   2   2  10       34.69       45.30      4.22 o
 -11   3  10      220.96      224.06     22.45 o
  -9   3  10      405.97      399.94     29.81 o
  -7   3  10       44.23       62.17      7.19 o
  -5   3  10       67.43       77.53      3.20 o
  -3   3  10      210.35      223.89      7.51 o
  -1   3  10     1783.49     1852.86      7.90 o
   1   3  10      499.60      586.24      5.99 o
   3   3  10      486.21      539.07      5.70 o
 -10   4  10       86.75       88.32      3.14 o
  -8   4  10       77.22       71.83      9.49 o
  -6   4  10      186.04      207.50      4.75 o
  -4   4  10       74.39       96.21     12.36 o
  -2   4  10      339.58      331.01      5.22 o
   0   4  10      507.47      534.39      5.72 o
   2   4  10     1020.87     1152.21      7.05 o
 -11   5  10       64.37       59.09     10.34 o
  -9   5  10       12.56       11.13      2.62 o
  -7   5  10      193.28      179.19     12.61 o
  -5   5  10      102.53      106.23      4.39 o
  -3   5  10      206.67      173.19      3.64 o
  -1   5  10      277.53      285.12      5.13 o
   1   5  10     1308.49     1249.41      6.66 o
   3   5  10      358.06      395.83      4.43 o
 -10   6  10       27.69       31.31      4.47 o
  -8   6  10      535.40      583.51      6.14 o
  -6   6  10     1277.13     1136.45      6.70 o
  -4   6  10      973.46     1126.24      7.16 o
  -2   6  10      247.62      282.03      4.90 o
   0   6  10      545.82      633.98      5.89 o
   2   6  10      571.43      648.59      5.93 o
   4   6  10      649.30      756.91      6.42 o
  -9   7  10     1147.63     1283.48      8.31 o
  -7   7  10      531.09      519.89      4.89 o
  -5   7  10      214.92      215.59      3.80 o
  -3   7  10      531.02      563.97      5.87 o
  -1   7  10      464.56      539.33      5.58 o
   1   7  10      826.52      949.94      6.62 o
   3   7  10      636.31      739.62      6.25 o
 -10   8  10      738.33      729.37      7.23 o
  -8   8  10      326.96      358.57      5.64 o
  -6   8  10      473.19      544.42      5.89 o
  -4   8  10      687.09      795.55      6.39 o
  -2   8  10      712.97      839.02      6.37 o
   0   8  10      176.92      196.73      3.67 o
   2   8  10      139.86      176.51      4.64 o
   4   8  10      102.59      140.54      4.65 o
  -9   9  10      127.94      123.25      4.93 o
  -7   9  10      362.56      417.12      5.68 o
  -5   9  10     2037.31     2022.29      8.33 o
  -3   9  10      515.34      551.81      5.73 o
  -1   9  10      109.99      130.67      4.46 o
   1   9  10       81.35      101.62      3.38 o
   3   9  10      550.34      562.58      5.30 o
   5   9  10      388.07      395.82      4.85 o
  -8  10  10       24.61       27.71      3.20 o
  -6  10  10       33.69       36.54      3.24 o
  -4  10  10      318.53      300.69      4.20 o
  -2  10  10       49.28       59.22      3.09 o
   0  10  10      570.63      629.40      5.16 o
   2  10  10      788.62      904.26      6.81 o
   4  10  10      408.34      470.24      6.04 o
  -7  11  10      174.48      179.97      4.89 o
  -5  11  10       14.16       10.95      4.38 o
  -3  11  10        5.96       10.15      3.00 o
  -1  11  10       92.31      132.83      4.48 o
   1  11  10      235.80      276.71      5.31 o
   3  11  10       41.34       56.39      4.47 o
   5  11  10       43.31       50.37      4.63 o
  -6  12  10      121.16      108.26      3.58 o
  -4  12  10        8.20       10.59      4.23 o
  -2  12  10       88.58       95.32      4.44 o
   0  12  10      286.77      310.27      4.35 o
   2  12  10      437.45      512.94      6.00 o
   4  12  10       16.91       21.12      3.13 o
  -5  13  10      435.64      418.25      5.02 o
  -3  13  10      687.33      693.47      5.74 o
  -1  13  10      319.73      328.42      4.52 o
   1  13  10       14.19       10.99      3.12 o
   3  13  10      559.35      585.24      6.64 o
  -4  14  10      307.89      324.14      4.68 o
  -2  14  10      936.79     1051.64      7.63 o
   0  14  10       71.03       88.47      4.70 o
   2  14  10      245.05      224.08      5.44 o
  -1  15  10      299.95      281.19      4.70 o
 -11   1  11       72.72       54.91      3.56 o
  -9   1  11       25.67       24.36      4.25 o
  -7   1  11       27.76       29.18      5.24 o
  -5   1  11      412.19      462.97      8.85 o
  -3   1  11      555.46      647.48     12.80 o
  -1   1  11       37.74       39.50      3.13 o
   1   1  11      484.55      516.20      5.87 o
 -10   2  11      210.31      209.41     17.98 o
  -8   2  11      803.50      870.53      9.39 o
  -6   2  11       95.45       97.02      3.31 o
  -4   2  11      112.82      108.43      8.41 o
  -2   2  11      218.88      223.65      6.76 o
   0   2  11     2116.94     2138.76      8.75 o
   2   2  11      772.94      780.84      5.74 o
 -11   3  11      114.77       98.88     11.89 o
  -9   3  11       24.55       21.95      2.50 o
  -7   3  11      130.24      130.03      3.00 o
  -5   3  11      751.41      796.36     52.94 o
  -3   3  11      134.43      127.13      2.84 o
  -1   3  11      828.81      906.52      6.83 o
   1   3  11      722.60      789.91      6.49 o
 -10   4  11      118.23      110.26     16.14 o
  -8   4  11      118.31      124.34      4.67 o
  -6   4  11      992.53     1111.81     76.77 o
  -4   4  11     1108.00     1194.72     21.45 o
  -2   4  11     1041.27     1052.60      6.52 o
   0   4  11      609.56      676.34      5.35 o
   2   4  11      185.74      233.04      4.96 o
  -9   5  11      391.95      410.79     59.36 o
  -7   5  11      736.96      696.13     20.52 o
  -5   5  11      699.00      738.76      5.63 o
  -3   5  11       24.57       22.11      2.91 o
  -1   5  11      101.86      106.64      3.42 o
   1   5  11      762.09      923.50      6.74 o
   3   5  11     1069.84     1041.60      6.58 o
 -10   6  11      112.91      114.42      5.06 o
  -8   6  11      168.06      189.76      5.13 o
  -6   6  11      292.41      300.87      5.24 o
  -4   6  11      126.86      158.43      3.62 o
  -2   6  11      491.22      618.32      6.04 o
   0   6  11      456.88      552.53      5.76 o
   2   6  11      122.59      124.49      3.52 o
   4   6  11       88.49       86.80      4.48 o
  -9   7  11      109.90      115.32      4.95 o
  -7   7  11       53.89       61.59      3.37 o
  -5   7  11      299.58      319.49      5.30 o
  -3   7  11      122.40      141.11      4.64 o
  -1   7  11      283.08      283.13      4.20 o
   1   7  11       74.46       69.40      4.39 o
   3   7  11       25.87       47.07      4.19 o
  -8   8  11       21.76       20.60      3.22 o
  -6   8  11       98.62       97.08      3.37 o
  -4   8  11      594.80      565.90      5.09 o
  -2   8  11      481.86      486.41      4.79 o
   0   8  11      291.30      286.13      4.01 o
   2   8  11      144.58      161.07      3.71 o
   4   8  11       28.52       45.83      4.36 o
  -7   9  11      518.85      515.17      5.10 o
  -5   9  11      116.02      146.22      4.82 o
  -3   9  11      201.05      215.60      4.86 o
  -1   9  11       59.22       58.23      3.26 o
   1   9  11      577.26      582.85      5.16 o
   3   9  11      492.40      473.74      4.98 o
   5   9  11      284.64      291.22      5.66 o
  -8  10  11      134.76      126.31      5.13 o
  -6  10  11      577.94      557.21      5.30 o
  -4  10  11      277.26      256.64      4.09 o
  -2  10  11       84.76      106.01      4.57 o
   0  10  11      458.67      452.15      4.84 o
   2  10  11      849.31      833.89      6.33 o
   4  10  11      147.20      135.58      4.92 o
  -7  11  11      341.35      339.68      5.88 o
  -5  11  11      575.07      675.50      6.55 o
  -3  11  11      821.41      906.07      7.02 o
  -1  11  11      381.72      402.79      5.63 o
   1  11  11      115.04      137.03      4.95 o
   3  11  11       17.61       32.22      4.37 o
  -6  12  11      529.38      513.42      5.55 o
  -4  12  11      217.10      257.25      5.37 o
  -2  12  11        8.96       19.43      3.10 o
   0  12  11       57.51       61.13      3.44 o
   2  12  11      301.09      287.21      4.71 o
  -3  13  11       15.09        6.84      4.54 o
  -1  13  11      185.03      167.47      4.04 o
   1  13  11      116.67      108.21      4.88 o
 -10   0  12     1013.20      958.30      9.89 o
  -8   0  12      561.53      580.87      7.22 o
  -6   0  12      230.18      231.35      4.40 o
  -4   0  12     2611.45     2825.89     11.49 o
  -2   0  12      536.44      638.15      6.52 o
   0   0  12      287.47      269.30      4.28 o
  -9   1  12      362.20      326.23      8.20 o
  -7   1  12       37.17       33.33      3.17 o
  -5   1  12       20.37       26.45      2.53 o
  -3   1  12      526.70      510.84     33.79 o
  -1   1  12      371.20      379.67      9.86 o
   1   1  12      117.17      103.00      4.67 o
 -10   2  12      233.66      181.93      4.74 o
  -8   2  12      202.18      181.01     24.83 o
  -6   2  12       72.73       59.91      2.73 o
  -4   2  12      123.50      145.04     10.78 o
  -2   2  12     1611.94     1617.35     61.54 o
   0   2  12      277.44      341.62      5.45 o
  -9   3  12      201.46      181.27      6.62 o
  -7   3  12      145.26      142.41     13.34 o
  -5   3  12      672.40      673.25     10.23 o
  -3   3  12      280.34      259.29      9.68 o
  -1   3  12       95.75       92.84      4.45 o
   1   3  12      159.14      148.77      3.72 o
  -8   4  12       97.24       93.15     10.78 o
  -6   4  12      573.97      513.38     21.68 o
  -4   4  12      239.90      251.07      5.14 o
  -2   4  12      852.47      926.07      7.06 o
   0   4  12      745.03      767.03      5.86 o
   2   4  12      238.39      248.38      5.03 o
  -9   5  12       70.07       58.68      4.99 o
  -7   5  12      402.10      400.27      5.93 o
  -5   5  12       64.32       66.25      4.53 o
  -3   5  12      162.11      176.03      3.83 o
  -1   5  12       15.26       13.37      4.30 o
   1   5  12       67.01       73.22      3.39 o
   3   5  12       79.72       84.23      4.69 o
  -8   6  12      217.28      210.44      5.41 o
  -6   6  12       64.80       69.65      4.55 o
  -4   6  12      101.84      112.25      3.53 o
  -2   6  12      907.00      912.13      6.24 o
   0   6  12     1272.88     1485.16      8.14 o
   2   6  12      582.73      572.81      5.39 o
  -7   7  12      420.95      457.96      6.11 o
  -5   7  12      613.23      529.94      5.31 o
  -3   7  12      817.53      889.85      6.80 o
  -1   7  12      362.56      405.40      5.58 o
   1   7  12      226.24      225.95      4.09 o
   3   7  12      663.05      704.03      6.89 o
  -8   8  12       85.37       69.67      4.82 o
  -6   8  12       78.67       98.42      4.78 o
  -4   8  12      402.33      388.17      4.74 o
  -2   8  12      408.78      441.61      5.87 o
   0   8  12      400.49      446.90      5.81 o
   2   8  12      301.30      356.49      5.64 o
   4   8  12      926.63      884.72      7.80 o
  -7   9  12      128.86      125.00      5.04 o
  -5   9  12       37.32       44.18      4.53 o
  -3   9  12      169.78      181.59      4.98 o
  -1   9  12      516.52      504.10      5.12 o
   1   9  12      523.72      570.00      6.38 o
   3   9  12      207.93      217.37      5.41 o
  -6  10  12      574.84      548.34      6.55 o
  -4  10  12      392.89      409.15      5.96 o
  -2  10  12      392.82      383.50      4.94 o
   0  10  12       69.27       81.73      3.55 o
   2  10  12       20.68       22.68      4.53 o
  -5  11  12       34.99       49.34      4.60 o
  -3  11  12       83.51      105.20      4.93 o
  -1  11  12       46.14       44.43      3.38 o
   1  11  12       79.61       88.82      3.60 o
  -2  12  12      448.22      374.35      5.23 o
  -7   1  13       11.45        4.81      3.09 o
  -5   1  13       55.65       41.26      2.68 o
  -3   1  13       44.60       40.00      3.17 o
  -1   1  13       40.78       34.75      3.22 o
  -8   2  13      100.36       94.40      8.63 o
  -6   2  13      304.45      317.84     17.83 o
  -4   2  13      828.14      860.23     55.91 o
  -2   2  13      996.71      940.34      6.61 o
   0   2  13       22.80       16.35      3.18 o
  -7   3  13      227.44      212.68     16.39 o
  -5   3  13      603.43      568.79     55.91 o
  -3   3  13       35.61       33.21      4.57 o
  -1   3  13       22.57       27.86      4.45 o
   1   3  13      230.68      194.28      4.12 o
  -8   4  13      616.78      516.85     67.54 o
  -6   4  13      572.74      605.21      6.80 o
  -4   4  13       67.34       46.40      4.53 o
  -2   4  13       20.55       24.18      4.30 o
   0   4  13      407.30      434.87      5.93 o
   2   4  13      767.09      750.06      7.05 o
  -7   5  13       86.46       63.82      4.97 o
  -5   5  13      506.95      549.56      6.50 o
  -3   5  13      508.71      536.01      6.32 o
  -1   5  13      217.74      255.63      5.24 o
   1   5  13      197.05      183.51      4.96 o
  -6   6  13      149.96      141.61      5.13 o
  -4   6  13      116.20      105.28      3.62 o
  -2   6  13      316.92      327.52      5.69 o
   0   6  13      448.34      462.99      6.08 o
   2   6  13      582.01      603.05      6.65 o
  -5   7  13       41.90       47.76      3.41 o
  -3   7  13        1.17       -3.06      3.06 o
  -1   7  13       45.01       48.25      4.45 o
   1   7  13       81.32       91.91      4.73 o
   3   7  13      105.65       94.90      4.98 o
  -6   8  13       23.84       14.44      4.47 o
  -4   8  13       10.91       27.29      3.14 o
  -2   8  13       34.00       32.93      3.37 o
   0   8  13      272.73      220.43      4.32 o
   2   8  13      311.43      256.43      4.85 o
  -3   9  13      315.15      296.25      4.71 o
  -1   9  13      200.07      200.41      5.37 o
   1   9  13      209.44      188.13      5.54 o
  -6   0  14       48.63       43.60      4.77 o
  -4   0  14      448.41      426.89      6.78 o
  -2   0  14     1066.11     1041.76      8.38 o
  -5   1  14      337.75      281.45     25.50 o
  -3   1  14      195.65      169.02      7.32 o
  -1   1  14      494.46      442.21      6.36 o
  -6   2  14       50.63       39.30      2.87 o
  -4   2  14       81.35       74.18      5.25 o
  -2   2  14      350.40      299.55      4.80 o
   0   2  14      177.78      169.16      5.24 o
  -5   3  14       35.95       36.07      4.55 o
  -3   3  14      705.66      609.39      6.16 o
  -1   3  14      111.88       85.56      3.66 o
   1   3  14       34.79       23.77      4.57 o
  -4   4  14       86.80       77.06      3.68 o
  -2   4  14      199.60      173.29      4.23 o
   0   4  14      374.63      354.49      5.98 o
  -5   5  14      156.75      118.89      5.30 o
  -3   5  14      172.32      160.40      5.18 o
  -1   5  14      166.97      119.92      5.13 o
   1   5  14       13.52       13.61      3.24 o
  -4   6  14      138.81       98.51      3.87 o
  -2   6  14      114.89       77.10      4.82 o
   0   6  14      204.20      159.12      4.35 o
 
